# Supplementary material for: Unraveling the intercellular communication disruption and key pathways in Alzheimer’s disease: an integrative study of single-nucleus transcriptomes and genetic association
Source: Alzheimers Res Ther. 2024 Jan 2;16:3. doi: 10.1186/s13195-023-01372-w (PMC10762817; doi:10.1186/s13195-023-01372-w)
Supplement: Supplementary file 2 — Additional file 2: Table S1. Dysregulated ligand-receptor interactions in AD identified in the discovery dataset. [file 13195_2023_1372_MOESM2_ESM.xlsx]

## Sheet: Additonal file 2. Table S1_DE_L
Additonal files 2. Table S1. Dysregulated ligand-receptor interactions in AD identified in the discovery dataset.
Source cell	Receiver cell	Ligand	Receptor	Interaction name	Signaling pathway name	Annotation	Evidence	Source.target	Scaled communication probabiliti in AD	Original communication probabiliti in AD	p-value in AD	Scaled communication probabiliti in controls	Original communication probabiliti in controls	p-value in control	ligand_comb	ligand gene logFC	ligand p-values	dir
Mic	Ast	A2M	LRP1	A2M - LRP1	not annotated	-	AlzPathway:19026743;Baccin2019:10652313;Baccin2019:12194978;Baccin2019:1702392;CellTalkDB:10652313;HPRD:10652313;HPRD:12194978;LRdb:10652313;connectomeDB2020:10652313;connectomeDB2020:12194978;connectomeDB2020:1702392	Mic -> Ast	0.224181	0.0115544	0	NA	NA	NA	Mic_A2M	0.164793	0.0200796	Upregulated
Mic	Ex	A2M	LRP1	A2M - LRP1	not annotated	-	AlzPathway:19026743;Baccin2019:10652313;Baccin2019:12194978;Baccin2019:1702392;CellTalkDB:10652313;HPRD:10652313;HPRD:12194978;LRdb:10652313;connectomeDB2020:10652313;connectomeDB2020:12194978;connectomeDB2020:1702392	Mic -> Ex	0.186234	0.00465609	0	NA	NA	NA	Mic_A2M	0.164793	0.0200796	Upregulated
Mic	Opc	A2M	LRP1	A2M - LRP1	not annotated	-	AlzPathway:19026743;Baccin2019:10652313;Baccin2019:12194978;Baccin2019:1702392;CellTalkDB:10652313;HPRD:10652313;HPRD:12194978;LRdb:10652313;connectomeDB2020:10652313;connectomeDB2020:12194978;connectomeDB2020:1702392	Mic -> Opc	0.283099	0.0292365	0	NA	NA	NA	Mic_A2M	0.164793	0.0200796	Upregulated
Mic	Ast	APOE	LRP1	APOE - LRP1	APOE	ligand-receptor	AlzPathway:19026743;Baccin2019:11421580;CellTalkDB:11421580;Cellinker:11421580;Cellinker:31677479;HPRD:11421580;IntAct:15182176;IntAct:20030366;LRdb:11421580;connectomeDB2020:22622580;connectomeDB2020:2779654	Mic -> Ast	0.244552	0.0167542	0	0.233016	0.0136836	0	Mic_APOE	0.34265	4.59e-10	Upregulated
Mic	Ex	APOE	LRP1	APOE - LRP1	APOE	ligand-receptor	AlzPathway:19026743;Baccin2019:11421580;CellTalkDB:11421580;Cellinker:11421580;Cellinker:31677479;HPRD:11421580;IntAct:15182176;IntAct:20030366;LRdb:11421580;connectomeDB2020:22622580;connectomeDB2020:2779654	Mic -> Ex	0.200206	0.00677274	0	0.200041	0.00674484	0	Mic_APOE	0.34265	4.59e-10	Upregulated
Mic	Opc	APOE	LRP1	APOE - LRP1	APOE	ligand-receptor	AlzPathway:19026743;Baccin2019:11421580;CellTalkDB:11421580;Cellinker:11421580;Cellinker:31677479;HPRD:11421580;IntAct:15182176;IntAct:20030366;LRdb:11421580;connectomeDB2020:22622580;connectomeDB2020:2779654	Mic -> Opc	0.31558	0.0420552	0	0.296258	0.0342034	0	Mic_APOE	0.34265	4.59e-10	Upregulated
Mic	Ast	APOE	LRP4	APOE - LRP4	APOE	ligand-receptor	CellTalkDB:25688974	Mic -> Ast	0.340792	0.0531657	0	0.32332	0.0453696	0	Mic_APOE	0.34265	4.59e-10	Upregulated
Mic	In	APOE	LRP4	APOE - LRP4	APOE	ligand-receptor	CellTalkDB:25688974	Mic -> In	0.218339	0.0102545	0	0.216465	0.00985583	0	Mic_APOE	0.34265	4.59e-10	Upregulated
Mic	Oli	APOE	LRP4	APOE - LRP4	APOE	ligand-receptor	CellTalkDB:25688974	Mic -> Oli	0.251006	0.0186116	0	0.240076	0.0155243	0	Mic_APOE	0.34265	4.59e-10	Upregulated
Mic	Opc	APOE	LRP4	APOE - LRP4	APOE	ligand-receptor	CellTalkDB:25688974	Mic -> Opc	0.328131	0.0474744	0	0.313101	0.0410131	0	Mic_APOE	0.34265	4.59e-10	Upregulated
Mic	Ast	APOE	SORL1	APOE - SORL1	APOE	-	Baccin2019:11294867;CellTalkDB:11294867;Cellinker:11294867;HPMR:11294867;HPMR:11557679;LRdb:11294867;SIGNOR:11557679;connectomeDB2020:11294867	Mic -> Ast	0.238951	0.0152229	0	0.230585	0.0130783	0	Mic_APOE	0.34265	4.59e-10	Upregulated
Mic	Mic	APOE	SORL1	APOE - SORL1	APOE	-	Baccin2019:11294867;CellTalkDB:11294867;Cellinker:11294867;HPMR:11294867;HPMR:11557679;LRdb:11294867;SIGNOR:11557679;connectomeDB2020:11294867	Mic -> Mic	0.372401	0.0682023	0	0.349005	0.0569666	0	Mic_APOE	0.34265	4.59e-10	Upregulated
Mic	Ast	C3	CD81	C3 - CD81	COMPLEMENT	-	CellTalkDB:15886112	Mic -> Ast	0.242295	0.016128	0	0.233234	0.0137386	0	Mic_C3	0.192133	0.000955955	Upregulated
Mic	Opc	C3	CD81	C3 - CD81	COMPLEMENT	-	CellTalkDB:15886112	Mic -> Opc	0.240919	0.0157521	0	0.237722	0.0148971	0	Mic_C3	0.192133	0.000955955	Upregulated
Mic	Ast	C3	LRP1	C3 - LRP1	COMPLEMENT	-	Baccin2019:1060887810608870;CellTalkDB:10608878;Cellinker:10608878;HPRD:10608878;LRdb:10608878;connectomeDB2020:10608878	Mic -> Ast	0.239051	0.0152496	0	0.235412	0.0142946	0	Mic_C3	0.192133	0.000955955	Upregulated
Mic	Opc	C3	LRP1	C3 - LRP1	COMPLEMENT	-	Baccin2019:1060887810608870;CellTalkDB:10608878;Cellinker:10608878;HPRD:10608878;LRdb:10608878;connectomeDB2020:10608878	Mic -> Opc	0.306697	0.0383672	0	0.300059	0.0356975	0	Mic_C3	0.192133	0.000955955	Upregulated
Oli	Ast	COL4A5	ITGAV_ITGB8	COL4A5 - (ITGAV+ITGB8)	COLLAGEN	ecm-receptor		Oli -> Ast	0.219897	0.0105927	0	NA	NA	NA	Oli_COL4A5	0.101635	5.11e-09	Upregulated
Oli	Opc	COL4A5	ITGAV_ITGB8	COL4A5 - (ITGAV+ITGB8)	COLLAGEN	ecm-receptor		Oli -> Opc	0.223294	0.0113516	0	NA	NA	NA	Oli_COL4A5	0.101635	5.11e-09	Upregulated
Opc	Ex	FARP2	PLXNA2	FARP2 - PLXNA2	not annotated	-	CellTalkDB:32196115	Opc -> Ex	0.186498	0.00469153	0	NA	NA	NA	Opc_FARP2	0.116808	0.021411	Upregulated
Opc	Ex	FARP2	PLXNA4	FARP2 - PLXNA4	not annotated	-	CellTalkDB:32196115	Opc -> Ex	0.188415	0.00495461	0	NA	NA	NA	Opc_FARP2	0.116808	0.021411	Upregulated
Opc	In	FARP2	PLXNA4	FARP2 - PLXNA4	not annotated	-	CellTalkDB:32196115	Opc -> In	0.200985	0.00690502	0	NA	NA	NA	Opc_FARP2	0.116808	0.021411	Upregulated
Ast	Ast	HSP90AA1	EGFR	HSP90AA1 - EGFR	not annotated	-	BioGRID:16024644;CellTalkDB:18199556;IntAct:20029029;IntAct:24658140;IntAct:31980649;LRdb:18199556;Lit-BM-17:12006493;Lit-BM-17:12471035;Lit-BM-17:16024644;Lit-BM-17:16849543;Lit-BM-17:20029029;Lit-BM-17:23956138;Lit-BM-17:24189400;Lit-BM-17:24658140;Lit-BM-17:25402006;Ramilowski2015:18199556;connectomeDB2020:18199556;talklr:18199556	Ast -> Ast	0.229227	0.0127465	0	0.228853	0.012656	0	Ast_HSP90AA1	0.12644	0.0382322	Upregulated
Ast	Opc	HSP90AA1	EGFR	HSP90AA1 - EGFR	not annotated	-	BioGRID:16024644;CellTalkDB:18199556;IntAct:20029029;IntAct:24658140;IntAct:31980649;LRdb:18199556;Lit-BM-17:12006493;Lit-BM-17:12471035;Lit-BM-17:16024644;Lit-BM-17:16849543;Lit-BM-17:20029029;Lit-BM-17:23956138;Lit-BM-17:24189400;Lit-BM-17:24658140;Lit-BM-17:25402006;Ramilowski2015:18199556;connectomeDB2020:18199556;talklr:18199556	Ast -> Opc	0.220938	0.0108223	0	0.215112	0.0095736	0	Ast_HSP90AA1	0.12644	0.0382322	Upregulated
Oli	Ast	LAMA2	ITGAV_ITGB8	LAMA2 - (ITGAV+ITGB8)	LAMININ	ecm-receptor		Oli -> Ast	0.213659	0.00927579	0	NA	NA	NA	Oli_LAMA2	0.125738	2.15e-13	Upregulated
Oli	Opc	LAMA2	ITGAV_ITGB8	LAMA2 - (ITGAV+ITGB8)	LAMININ	ecm-receptor		Oli -> Opc	0.21687	0.00994127	0	NA	NA	NA	Oli_LAMA2	0.125738	2.15e-13	Upregulated
Oli	Ex	LAMA2	RPSA	LAMA2 - RPSA	not annotated	ecm-receptor	Baccin2019:11054877;Baccin2019:2970671;CellTalkDB:2970671;Cellinker:11054877;Cellinker:2970671;HPRD:11054877;LRdb:111;LRdb:2970671;connectomeDB2020:11054877;connectomeDB2020:2970671	Oli -> Ex	0.1866	0.00470533	0	NA	NA	NA	Oli_LAMA2	0.125738	2.15e-13	Upregulated
Opc	Ast	MAML2	NOTCH2	MAML2 - NOTCH2	not annotated	-	HPRD:12370315;NetPath:12370315;SignaLink3:12370315;SignaLink3:23331499	Opc -> Ast	0.318829	0.0434356	0	0.318579	0.0433287	0	Opc_MAML2	0.135884	0.000151526	Upregulated
Ast	Ast	NCAN	CDH2	NCAN - CDH2	not annotated	-	CellTalkDB:32196115	Ast -> Ast	0.222152	0.0110932	0	0.219694	0.0105483	0	Ast_NCAN	0.146218	0.0193317	Upregulated
Ast	Opc	NCAN	SDC3	NCAN - SDC3	not annotated	-	CellTalkDB:32196115	Ast -> Opc	0.221425	0.0109305	0	0.217374	0.0100483	0	Ast_NCAN	0.146218	0.0193317	Upregulated
Ex	Opc	NRG3	EGFR	NRG3 - EGFR	not annotated	-	SignaLink3:23331499;SignaLink3:9772300	Ex -> Opc	0.350307	0.0575767	0	0.338973	0.0523352	0	Ex_NRG3	0.132736	2.35e-66	Upregulated
In	Opc	NRG3	EGFR	NRG3 - EGFR	not annotated	-	SignaLink3:23331499;SignaLink3:9772300	In -> Opc	0.353674	0.0591627	0	0.342586	0.0539888	0	In_NRG3	0.107691	9.17e-11	Upregulated
Mic	Oli	PSAP	GPR37	PSAP - GPR37	PSAP	-	Baccin2019:2369059423690590;CellChatDB:23690594;CellTalkDB:23690594;Cellinker:23690594;Guide2Pharma:23690594;LRdb:23690594;connectomeDB2020:23690594;scConnect:23690594	Mic -> Oli	0.244047	0.0166128	0	0.242043	0.0160587	0	Mic_PSAP	0.137336	0.0370821	Upregulated
Mic	Opc	PSAP	GPR37L1	PSAP - GPR37L1	PSAP	-	Baccin2019:2369059423690590;CellChatDB:23690594;CellTalkDB:23690594;Cellinker:23690594;Guide2Pharma:23690594;LRdb:23690594;connectomeDB2020:23690594;scConnect:23690594	Mic -> Opc	0.23034	0.0130181	0	0.228934	0.0126756	0	Mic_PSAP	0.137336	0.0370821	Upregulated
Mic	Ast	PSAP	LRP1	PSAP - LRP1	PSAP	-	Baccin2019:9707421;CellTalkDB:9707421;Cellinker:9707421;LRdb:9707421;connectomeDB2020:9707421	Mic -> Ast	0.234063	0.0139488	0	0.2317	0.0133543	0	Mic_PSAP	0.137336	0.0370821	Upregulated
Mic	Opc	PSAP	LRP1	PSAP - LRP1	PSAP	-	Baccin2019:9707421;CellTalkDB:9707421;Cellinker:9707421;LRdb:9707421;connectomeDB2020:9707421	Mic -> Opc	0.298712	0.0351648	0	0.294179	0.0333969	0	Mic_PSAP	0.137336	0.0370821	Upregulated
Mic	Oli	PSAP	SORT1	PSAP - SORT1	PSAP	-	CellTalkDB:32196115	Mic -> Oli	0.25023	0.0183832	0	NA	NA	NA	Mic_PSAP	0.137336	0.0370821	Upregulated
Opc	Ast	VCAN	EGFR	VCAN - EGFR	not annotated	ligand-receptor	Baccin2019:23449934;CellTalkDB:16045811;Cellinker:16045811;LRdb:16045811;Ramilowski2015:16045811;connectomeDB2020:16045811;talklr:16045811	Opc -> Ast	0.366598	0.065364	0	0.365361	0.0647633	0	Opc_VCAN	0.186178	9.62e-12	Upregulated
Opc	Opc	VCAN	EGFR	VCAN - EGFR	not annotated	ligand-receptor	Baccin2019:23449934;CellTalkDB:16045811;Cellinker:16045811;LRdb:16045811;Ramilowski2015:16045811;connectomeDB2020:16045811;talklr:16045811	Opc -> Opc	0.346818	0.0559466	0	0.332978	0.0496277	0	Opc_VCAN	0.186178	9.62e-12	Upregulated
Ast	Ex	AGT	GRM7	AGT - GRM7	not annotated	ligand-receptor	CellTalkDB:32196115	Ast -> Ex	0.296088	0.0341371	0	0.32253	0.0450275	0	Ast_AGT	-0.132391	0.00258948	Downregulated
Ast	In	AGT	GRM7	AGT - GRM7	not annotated	ligand-receptor	CellTalkDB:32196115	Ast -> In	0.228247	0.0125102	0	0.2787	0.0276511	0	Ast_AGT	-0.132391	0.00258948	Downregulated
Ast	Opc	AGT	GRM7	AGT - GRM7	not annotated	ligand-receptor	CellTalkDB:32196115	Ast -> Opc	0.346183	0.0556517	0	0.363473	0.0638487	0	Ast_AGT	-0.132391	0.00258948	Downregulated
Ast	Ast	APOE	LRP1	APOE - LRP1	APOE	ligand-receptor	AlzPathway:19026743;Baccin2019:11421580;CellTalkDB:11421580;Cellinker:11421580;Cellinker:31677479;HPRD:11421580;IntAct:15182176;IntAct:20030366;LRdb:11421580;connectomeDB2020:22622580;connectomeDB2020:2779654	Ast -> Ast	0.308127	0.0389524	0	0.317312	0.0427892	0	Ast_APOE	-0.250764	5.62e-12	Downregulated
Ast	Ex	APOE	LRP1	APOE - LRP1	APOE	ligand-receptor	AlzPathway:19026743;Baccin2019:11421580;CellTalkDB:11421580;Cellinker:11421580;Cellinker:31677479;HPRD:11421580;IntAct:15182176;IntAct:20030366;LRdb:11421580;connectomeDB2020:22622580;connectomeDB2020:2779654	Ast -> Ex	0.241685	0.0159609	0	0.260158	0.0214118	0	Ast_APOE	-0.250764	5.62e-12	Downregulated
Ast	Opc	APOE	LRP1	APOE - LRP1	APOE	ligand-receptor	AlzPathway:19026743;Baccin2019:11421580;CellTalkDB:11421580;Cellinker:11421580;Cellinker:31677479;HPRD:11421580;IntAct:15182176;IntAct:20030366;LRdb:11421580;connectomeDB2020:22622580;connectomeDB2020:2779654	Ast -> Opc	0.423979	0.0945519	0	0.438857	0.102423	0	Ast_APOE	-0.250764	5.62e-12	Downregulated
Ast	Ast	APOE	LRP4	APOE - LRP4	APOE	ligand-receptor	CellTalkDB:25688974	Ast -> Ast	0.467607	0.117826	0	0.495313	0.132798	0	Ast_APOE	-0.250764	5.62e-12	Downregulated
Ast	Ex	APOE	LRP4	APOE - LRP4	APOE	ligand-receptor	CellTalkDB:25688974	Ast -> Ex	0.278685	0.0276459	0	0.351235	0.0580124	0	Ast_APOE	-0.250764	5.62e-12	Downregulated
Ast	In	APOE	LRP4	APOE - LRP4	APOE	ligand-receptor	CellTalkDB:25688974	Ast -> In	0.268273	0.0240517	0	0.288075	0.0310761	0	Ast_APOE	-0.250764	5.62e-12	Downregulated
Ast	Oli	APOE	LRP4	APOE - LRP4	APOE	ligand-receptor	CellTalkDB:25688974	Ast -> Oli	0.31819	0.0431627	0	0.330118	0.0483533	0	Ast_APOE	-0.250764	5.62e-12	Downregulated
Ast	Opc	APOE	LRP4	APOE - LRP4	APOE	ligand-receptor	CellTalkDB:25688974	Ast -> Opc	0.445547	0.105988	0	0.4737	0.121112	0	Ast_APOE	-0.250764	5.62e-12	Downregulated
Ast	Ex	APOE	LRP6	APOE - LRP6	APOE	ligand-receptor	CellTalkDB:22461740	Ast -> Ex	NA	NA	NA	0.232699	0.013604	0	Ast_APOE	-0.250764	5.62e-12	Downregulated
Ast	Opc	APOE	LRP6	APOE - LRP6	APOE	ligand-receptor	CellTalkDB:22461740	Ast -> Opc	NA	NA	NA	0.283366	0.0293341	0	Ast_APOE	-0.250764	5.62e-12	Downregulated
Ast	Ast	APOE	SORL1	APOE - SORL1	APOE	-	Baccin2019:11294867;CellTalkDB:11294867;Cellinker:11294867;HPMR:11294867;HPMR:11557679;LRdb:11294867;SIGNOR:11557679;connectomeDB2020:11294867	Ast -> Ast	0.299473	0.0354655	0	0.312949	0.0409497	0	Ast_APOE	-0.250764	5.62e-12	Downregulated
Ast	Ex	APOE	SORL1	APOE - SORL1	APOE	-	Baccin2019:11294867;CellTalkDB:11294867;Cellinker:11294867;HPMR:11294867;HPMR:11557679;LRdb:11294867;SIGNOR:11557679;connectomeDB2020:11294867	Ast -> Ex	0.381849	0.0728877	0	0.431059	0.0982865	0	Ast_APOE	-0.250764	5.62e-12	Downregulated
Ast	In	APOE	SORL1	APOE - SORL1	APOE	-	Baccin2019:11294867;CellTalkDB:11294867;Cellinker:11294867;HPMR:11294867;HPMR:11557679;LRdb:11294867;SIGNOR:11557679;connectomeDB2020:11294867	Ast -> In	0.238947	0.0152219	0	0.271958	0.0252979	0	Ast_APOE	-0.250764	5.62e-12	Downregulated
Ast	Mic	APOE	SORL1	APOE - SORL1	APOE	-	Baccin2019:11294867;CellTalkDB:11294867;Cellinker:11294867;HPMR:11294867;HPMR:11557679;LRdb:11294867;SIGNOR:11557679;connectomeDB2020:11294867	Ast -> Mic	0.52394	0.148286	0	0.551133	0.162929	0	Ast_APOE	-0.250764	5.62e-12	Downregulated
Ex	Ex	APOO	IL1RAPL2	APOO - IL1RAPL2	not annotated	-	Cellinker:32589946	Ex -> Ex	0.155722	0.00162591	0	0.209012	0.00835896	0	Ex_APOO	-0.238525	1.08e-192	Downregulated
In	Ex	APOO	IL1RAPL2	APOO - IL1RAPL2	not annotated	-	Cellinker:32589946	In -> Ex	0.158708	0.00183468	0	0.18836	0.00494701	0	In_APOO	-0.213535	2.25e-34	Downregulated
Ex	In	CALM1	ADCYAP1R1	CALM1 - ADCYAP1R1	not annotated	-	CellTalkDB:20172594;HPRD:15670850	Ex -> In	NA	NA	NA	0.247685	0.0176435	0	Ex_CALM1	-0.150722	7.38e-96	Downregulated
In	In	CALM1	ADCYAP1R1	CALM1 - ADCYAP1R1	not annotated	-	CellTalkDB:20172594;HPRD:15670850	In -> In	NA	NA	NA	0.226525	0.0121004	0	In_CALM1	-0.100054	5.95e-16	Downregulated
Ex	Ex	CALM1	CACNA1C	CALM1 - CACNA1C	not annotated	-	CellTalkDB:30926461;DIP:16338416;DIP:19279214;ELM:16338416;Lit-BM-17:15140941;Lit-BM-17:16338416;Lit-BM-17:19279214;Lit-BM-17:20953164	Ex -> Ex	0.535752	0.154658	0	0.626332	0.202585	0	Ex_CALM1	-0.150722	7.38e-96	Downregulated
Ex	In	CALM1	CACNA1C	CALM1 - CACNA1C	not annotated	-	CellTalkDB:30926461;DIP:16338416;DIP:19279214;ELM:16338416;Lit-BM-17:15140941;Lit-BM-17:16338416;Lit-BM-17:19279214;Lit-BM-17:20953164	Ex -> In	0.493315	0.131716	0	0.538767	0.156282	0	Ex_CALM1	-0.150722	7.38e-96	Downregulated
In	Ex	CALM1	CACNA1C	CALM1 - CACNA1C	not annotated	-	CellTalkDB:30926461;DIP:16338416;DIP:19279214;ELM:16338416;Lit-BM-17:15140941;Lit-BM-17:16338416;Lit-BM-17:19279214;Lit-BM-17:20953164	In -> Ex	0.457128	0.112189	0	0.522806	0.147673	0	In_CALM1	-0.100054	5.95e-16	Downregulated
In	In	CALM1	CACNA1C	CALM1 - CACNA1C	not annotated	-	CellTalkDB:30926461;DIP:16338416;DIP:19279214;ELM:16338416;Lit-BM-17:15140941;Lit-BM-17:16338416;Lit-BM-17:19279214;Lit-BM-17:20953164	In -> In	0.424527	0.0948401	0	0.457066	0.112156	0	In_CALM1	-0.100054	5.95e-16	Downregulated
Ex	Ex	CALM1	CRHR1	CALM1 - CRHR1	not annotated	-	CellTalkDB:32196115;HPRD:15670850	Ex -> Ex	0.241413	0.0158867	0	0.285342	0.0300599	0	Ex_CALM1	-0.150722	7.38e-96	Downregulated
In	Ex	CALM1	CRHR1	CALM1 - CRHR1	not annotated	-	CellTalkDB:32196115;HPRD:15670850	In -> Ex	0.221857	0.0110271	0	0.257884	0.0206981	0	In_CALM1	-0.100054	5.95e-16	Downregulated
Ex	Ast	CALM1	GRM3	CALM1 - GRM3	not annotated	-	CellTalkDB:32196115;HPRD:15494036	Ex -> Ast	0.339762	0.0526947	0	0.37129	0.0676564	0	Ex_CALM1	-0.150722	7.38e-96	Downregulated
Ex	Ex	CALM1	GRM3	CALM1 - GRM3	not annotated	-	CellTalkDB:32196115;HPRD:15494036	Ex -> Ex	0.292782	0.0328595	0	0.312041	0.0405708	0	Ex_CALM1	-0.150722	7.38e-96	Downregulated
Ex	Oli	CALM1	GRM3	CALM1 - GRM3	not annotated	-	CellTalkDB:32196115;HPRD:15494036	Ex -> Oli	0.377038	0.0704921	0	0.54325	0.158695	0	Ex_CALM1	-0.150722	7.38e-96	Downregulated
In	Ast	CALM1	GRM3	CALM1 - GRM3	not annotated	-	CellTalkDB:32196115;HPRD:15494036	In -> Ast	0.303319	0.0369992	0	0.327405	0.0471549	0	In_CALM1	-0.100054	5.95e-16	Downregulated
In	Oli	CALM1	GRM3	CALM1 - GRM3	not annotated	-	CellTalkDB:32196115;HPRD:15494036	In -> Oli	0.333304	0.049774	0	0.46046	0.113979	0	In_CALM1	-0.100054	5.95e-16	Downregulated
Ex	Ex	CALM1	GRM5	CALM1 - GRM5	not annotated	-	CellTalkDB:18715999;HPRD:11953448	Ex -> Ex	0.625352	0.202079	0	0.663447	0.221512	0	Ex_CALM1	-0.150722	7.38e-96	Downregulated
Ex	In	CALM1	GRM5	CALM1 - GRM5	not annotated	-	CellTalkDB:18715999;HPRD:11953448	Ex -> In	0.548354	0.161437	0	0.588262	0.182698	0	Ex_CALM1	-0.150722	7.38e-96	Downregulated
Ex	Opc	CALM1	GRM5	CALM1 - GRM5	not annotated	-	CellTalkDB:18715999;HPRD:11953448	Ex -> Opc	0.539068	0.156445	0	0.574129	0.17521	0	Ex_CALM1	-0.150722	7.38e-96	Downregulated
In	Ex	CALM1	GRM5	CALM1 - GRM5	not annotated	-	CellTalkDB:18715999;HPRD:11953448	In -> Ex	0.525042	0.148881	0	0.550362	0.162515	0	In_CALM1	-0.100054	5.95e-16	Downregulated
In	In	CALM1	GRM5	CALM1 - GRM5	not annotated	-	CellTalkDB:18715999;HPRD:11953448	In -> In	0.466751	0.117365	0	0.494359	0.132282	0	In_CALM1	-0.100054	5.95e-16	Downregulated
In	Opc	CALM1	GRM5	CALM1 - GRM5	not annotated	-	CellTalkDB:18715999;HPRD:11953448	In -> Opc	0.459663	0.113551	0	0.483748	0.126541	0	In_CALM1	-0.100054	5.95e-16	Downregulated
Ex	Ex	CALM1	GRM7	CALM1 - GRM7	not annotated	-	CA1:10488094;CA1:12021391;CellTalkDB:12021391;HPRD:10488094;HPRD:11953448;HPRD:15494036	Ex -> Ex	0.533753	0.153581	0	0.615787	0.197121	0	Ex_CALM1	-0.150722	7.38e-96	Downregulated
Ex	In	CALM1	GRM7	CALM1 - GRM7	not annotated	-	CA1:10488094;CA1:12021391;CellTalkDB:12021391;HPRD:10488094;HPRD:11953448;HPRD:15494036	Ex -> In	0.357682	0.0610673	0	0.488254	0.128978	0	Ex_CALM1	-0.150722	7.38e-96	Downregulated
Ex	Opc	CALM1	GRM7	CALM1 - GRM7	not annotated	-	CA1:10488094;CA1:12021391;CellTalkDB:12021391;HPRD:10488094;HPRD:11953448;HPRD:15494036	Ex -> Opc	0.685003	0.232272	0	0.746746	0.26207	0	Ex_CALM1	-0.150722	7.38e-96	Downregulated
In	Ex	CALM1	GRM7	CALM1 - GRM7	not annotated	-	CA1:10488094;CA1:12021391;CellTalkDB:12021391;HPRD:10488094;HPRD:11953448;HPRD:15494036	In -> Ex	0.4556	0.111369	0	0.514946	0.143424	0	In_CALM1	-0.100054	5.95e-16	Downregulated
In	Opc	CALM1	GRM7	CALM1 - GRM7	not annotated	-	CA1:10488094;CA1:12021391;CellTalkDB:12021391;HPRD:10488094;HPRD:11953448;HPRD:15494036	In -> Opc	0.569688	0.172847	0	0.611667	0.194977	0	In_CALM1	-0.100054	5.95e-16	Downregulated
Ex	Ast	CALM1	INSR	CALM1 - INSR	not annotated	-	CellTalkDB:32196115;HPRD:12153558;HPRD:8639568	Ex -> Ast	NA	NA	NA	0.299368	0.035424	0	Ex_CALM1	-0.150722	7.38e-96	Downregulated
Ex	Ex	CALM1	INSR	CALM1 - INSR	not annotated	-	CellTalkDB:32196115;HPRD:12153558;HPRD:8639568	Ex -> Ex	0.284581	0.0297793	0	0.297487	0.0346836	0	Ex_CALM1	-0.150722	7.38e-96	Downregulated
Ex	In	CALM1	INSR	CALM1 - INSR	not annotated	-	CellTalkDB:32196115;HPRD:12153558;HPRD:8639568	Ex -> In	0.303722	0.0371613	0	0.320242	0.044041	0	Ex_CALM1	-0.150722	7.38e-96	Downregulated
Ex	Oli	CALM1	INSR	CALM1 - INSR	not annotated	-	CellTalkDB:32196115;HPRD:12153558;HPRD:8639568	Ex -> Oli	0.338985	0.0523404	0	0.34662	0.0558548	0	Ex_CALM1	-0.150722	7.38e-96	Downregulated
Ex	Opc	CALM1	INSR	CALM1 - INSR	not annotated	-	CellTalkDB:32196115;HPRD:12153558;HPRD:8639568	Ex -> Opc	NA	NA	NA	0.29152	0.0323774	0	Ex_CALM1	-0.150722	7.38e-96	Downregulated
In	In	CALM1	INSR	CALM1 - INSR	not annotated	-	CellTalkDB:32196115;HPRD:12153558;HPRD:8639568	In -> In	0.273899	0.0259657	0	0.286427	0.0304617	0	In_CALM1	-0.100054	5.95e-16	Downregulated
In	Oli	CALM1	INSR	CALM1 - INSR	not annotated	-	CellTalkDB:32196115;HPRD:12153558;HPRD:8639568	In -> Oli	0.302689	0.0367463	0	0.307708	0.0387807	0	In_CALM1	-0.100054	5.95e-16	Downregulated
Ex	Ex	CALM1	KCNQ3	CALM1 - KCNQ3	not annotated	-	CellTalkDB:27564677;HPRD:12032157;HPRD:12223552	Ex -> Ex	0.475692	0.122187	0	0.519521	0.145898	0	Ex_CALM1	-0.150722	7.38e-96	Downregulated
Ex	In	CALM1	KCNQ3	CALM1 - KCNQ3	not annotated	-	CellTalkDB:27564677;HPRD:12032157;HPRD:12223552	Ex -> In	0.444477	0.105417	0	0.520357	0.146349	0	Ex_CALM1	-0.150722	7.38e-96	Downregulated
Ex	Mic	CALM1	KCNQ3	CALM1 - KCNQ3	not annotated	-	CellTalkDB:27564677;HPRD:12032157;HPRD:12223552	Ex -> Mic	0.399754	0.0819588	0	0.424545	0.0948496	0	Ex_CALM1	-0.150722	7.38e-96	Downregulated
In	Ex	CALM1	KCNQ3	CALM1 - KCNQ3	not annotated	-	CellTalkDB:27564677;HPRD:12032157;HPRD:12223552	In -> Ex	0.410892	0.0877093	0	0.442459	0.10434	0	In_CALM1	-0.100054	5.95e-16	Downregulated
In	In	CALM1	KCNQ3	CALM1 - KCNQ3	not annotated	-	CellTalkDB:27564677;HPRD:12032157;HPRD:12223552	In -> In	0.386587	0.0752652	0	0.443095	0.104679	0	In_CALM1	-0.100054	5.95e-16	Downregulated
Ex	Ex	CALM1	KCNQ5	CALM1 - KCNQ5	not annotated	-	CellTalkDB:29429937;HPRD:12032157	Ex -> Ex	0.705199	0.242188	0	0.743999	0.260777	0	Ex_CALM1	-0.150722	7.38e-96	Downregulated
Ex	In	CALM1	KCNQ5	CALM1 - KCNQ5	not annotated	-	CellTalkDB:29429937;HPRD:12032157	Ex -> In	0.557201	0.16618	0	0.596789	0.187189	0	Ex_CALM1	-0.150722	7.38e-96	Downregulated
In	Ex	CALM1	KCNQ5	CALM1 - KCNQ5	not annotated	-	CellTalkDB:29429937;HPRD:12032157	In -> Ex	0.584717	0.180824	0	0.609656	0.193928	0	In_CALM1	-0.100054	5.95e-16	Downregulated
In	In	CALM1	KCNQ5	CALM1 - KCNQ5	not annotated	-	CellTalkDB:29429937;HPRD:12032157	In -> In	NA	NA	NA	0.500748	0.13574	0.02	In_CALM1	-0.100054	5.95e-16	Downregulated
Ex	Ex	CALM1	OPRM1	CALM1 - OPRM1	not annotated	-	CellTalkDB:11457825;HPRD:11457836	Ex -> Ex	NA	NA	NA	0.253034	0.0192155	0	Ex_CALM1	-0.150722	7.38e-96	Downregulated
In	Ex	CALM1	OPRM1	CALM1 - OPRM1	not annotated	-	CellTalkDB:11457825;HPRD:11457836	In -> Ex	NA	NA	NA	0.231018	0.0131852	0	In_CALM1	-0.100054	5.95e-16	Downregulated
Ex	Ex	CALM1	PDE1A	CALM1 - PDE1A	not annotated	-	CA1:3021730;CellTalkDB:23456740;HPRD:12135876	Ex -> Ex	0.513472	0.142627	0	0.538304	0.156033	0	Ex_CALM1	-0.150722	7.38e-96	Downregulated
Ex	Oli	CALM1	PDE1A	CALM1 - PDE1A	not annotated	-	CA1:3021730;CellTalkDB:23456740;HPRD:12135876	Ex -> Oli	0.355563	0.060058	0	0.382833	0.0733799	0	Ex_CALM1	-0.150722	7.38e-96	Downregulated
In	Ex	CALM1	PDE1A	CALM1 - PDE1A	not annotated	-	CA1:3021730;CellTalkDB:23456740;HPRD:12135876	In -> Ex	0.440052	0.103058	0	0.456716	0.111968	0	In_CALM1	-0.100054	5.95e-16	Downregulated
In	Oli	CALM1	PDE1A	CALM1 - PDE1A	not annotated	-	CA1:3021730;CellTalkDB:23456740;HPRD:12135876	In -> Oli	0.316081	0.0422671	0	0.336559	0.0512393	0	In_CALM1	-0.100054	5.95e-16	Downregulated
Ex	Oli	CALM1	PDE1C	CALM1 - PDE1C	not annotated	-	CA1:15082510;CellTalkDB:8557689	Ex -> Oli	0.578925	0.177757	0	0.620983	0.199818	0	Ex_CALM1	-0.150722	7.38e-96	Downregulated
In	Oli	CALM1	PDE1C	CALM1 - PDE1C	not annotated	-	CA1:15082510;CellTalkDB:8557689	In -> Oli	0.489994	0.129919	0	0.51882	0.145519	0	In_CALM1	-0.100054	5.95e-16	Downregulated
Ex	Ast	CALM1	PTPRA	CALM1 - PTPRA	not annotated	-	CellTalkDB:32196115;HPRD:10893241	Ex -> Ast	0.316506	0.0424472	0	0.334165	0.0501601	0	Ex_CALM1	-0.150722	7.38e-96	Downregulated
Ex	Ex	CALM1	PTPRA	CALM1 - PTPRA	not annotated	-	CellTalkDB:32196115;HPRD:10893241	Ex -> Ex	0.311479	0.0403371	0	0.433487	0.0995721	0	Ex_CALM1	-0.150722	7.38e-96	Downregulated
Ex	In	CALM1	PTPRA	CALM1 - PTPRA	not annotated	-	CellTalkDB:32196115;HPRD:10893241	Ex -> In	0.303392	0.0370285	0	0.325167	0.0461738	0	Ex_CALM1	-0.150722	7.38e-96	Downregulated
Ex	Opc	CALM1	PTPRA	CALM1 - PTPRA	not annotated	-	CellTalkDB:32196115;HPRD:10893241	Ex -> Opc	0.303895	0.0372312	0	0.322296	0.0449262	0	Ex_CALM1	-0.150722	7.38e-96	Downregulated
In	Ast	CALM1	PTPRA	CALM1 - PTPRA	not annotated	-	CellTalkDB:32196115;HPRD:10893241	In -> Ast	0.284387	0.0297083	0	0.297689	0.0347627	0	In_CALM1	-0.100054	5.95e-16	Downregulated
In	Ex	CALM1	PTPRA	CALM1 - PTPRA	not annotated	-	CellTalkDB:32196115;HPRD:10893241	In -> Ex	0.280271	0.0282127	0	0.376301	0.0701268	0	In_CALM1	-0.100054	5.95e-16	Downregulated
In	In	CALM1	PTPRA	CALM1 - PTPRA	not annotated	-	CellTalkDB:32196115;HPRD:10893241	In -> In	NA	NA	NA	0.290419	0.0319589	0	In_CALM1	-0.100054	5.95e-16	Downregulated
Ex	Ex	CALM1	RYR2	CALM1 - RYR2	not annotated	-	BioGRID:23040497;BioGRID:26164367;CellTalkDB:31278385	Ex -> Ex	0.65802	0.218775	0	0.709405	0.244233	0	Ex_CALM1	-0.150722	7.38e-96	Downregulated
Ex	In	CALM1	RYR2	CALM1 - RYR2	not annotated	-	BioGRID:23040497;BioGRID:26164367;CellTalkDB:31278385	Ex -> In	0.492351	0.131195	0	0.544512	0.159373	0	Ex_CALM1	-0.150722	7.38e-96	Downregulated
In	Ex	CALM1	RYR2	CALM1 - RYR2	not annotated	-	BioGRID:23040497;BioGRID:26164367;CellTalkDB:31278385	In -> Ex	0.549542	0.162075	0	0.584271	0.180589	0	In_CALM1	-0.100054	5.95e-16	Downregulated
Ex	In	CALM3	ADCY8	CALM3 - ADCY8	not annotated	-	CellTalkDB:24071896	Ex -> In	0.249376	0.0181331	0	0.270044	0.0246471	0	Ex_CALM3	-0.117599	9.76e-75	Downregulated
Ex	Opc	CALM3	ADCY8	CALM3 - ADCY8	not annotated	-	CellTalkDB:24071896	Ex -> Opc	NA	NA	NA	0.261413	0.0218104	0	Ex_CALM3	-0.117599	9.76e-75	Downregulated
Ex	Ex	CALM3	CACNA1C	CALM3 - CACNA1C	not annotated	-	CellTalkDB:25714924;DIP:16338416;DIP:19279214;ELM:16338416;ELM:22518098;Lit-BM-17:15140941;Lit-BM-17:16338416;Lit-BM-17:19279214;Lit-BM-17:20953164	Ex -> Ex	0.406386	0.0853741	0	0.467245	0.11763	0	Ex_CALM3	-0.117599	9.76e-75	Downregulated
Ex	In	CALM3	CACNA1C	CALM3 - CACNA1C	not annotated	-	CellTalkDB:25714924;DIP:16338416;DIP:19279214;ELM:16338416;ELM:22518098;Lit-BM-17:15140941;Lit-BM-17:16338416;Lit-BM-17:19279214;Lit-BM-17:20953164	Ex -> In	0.379742	0.0718364	0	0.412582	0.0885879	0	Ex_CALM3	-0.117599	9.76e-75	Downregulated
Ex	Ast	CALM3	EGFR	CALM3 - EGFR	not annotated	-	CellTalkDB:19527647;HPRD:12153558;InnateDB:16799092;Lit-BM-17:14960328;Lit-BM-17:16799092;Lit-BM-17:20029029;Lit-BM-17:24658140;Lit-BM-17:25402006	Ex -> Ast	0.279294	0.0278628	0	0.290781	0.0320962	0	Ex_CALM3	-0.117599	9.76e-75	Downregulated
Ex	In	CALM3	EGFR	CALM3 - EGFR	not annotated	-	CellTalkDB:19527647;HPRD:12153558;InnateDB:16799092;Lit-BM-17:14960328;Lit-BM-17:16799092;Lit-BM-17:20029029;Lit-BM-17:24658140;Lit-BM-17:25402006	Ex -> In	NA	NA	NA	0.2256	0.0118834	0	Ex_CALM3	-0.117599	9.76e-75	Downregulated
Ex	Opc	CALM3	EGFR	CALM3 - EGFR	not annotated	-	CellTalkDB:19527647;HPRD:12153558;InnateDB:16799092;Lit-BM-17:14960328;Lit-BM-17:16799092;Lit-BM-17:20029029;Lit-BM-17:24658140;Lit-BM-17:25402006	Ex -> Opc	0.267251	0.0237114	0	0.2693	0.024396	0	Ex_CALM3	-0.117599	9.76e-75	Downregulated
Ex	Ex	CALM3	GRM5	CALM3 - GRM5	not annotated	-	CellTalkDB:21508217;HPRD:11953448	Ex -> Ex	0.461292	0.114426	0	0.489983	0.129913	0	Ex_CALM3	-0.117599	9.76e-75	Downregulated
Ex	In	CALM3	GRM5	CALM3 - GRM5	not annotated	-	CellTalkDB:21508217;HPRD:11953448	Ex -> In	0.414213	0.0894374	0	0.443668	0.104985	0	Ex_CALM3	-0.117599	9.76e-75	Downregulated
Ex	Opc	CALM3	GRM5	CALM3 - GRM5	not annotated	-	CellTalkDB:21508217;HPRD:11953448	Ex -> Opc	0.40845	0.086442	0	0.434844	0.100292	0	Ex_CALM3	-0.117599	9.76e-75	Downregulated
Ex	Ex	CALM3	GRM7	CALM3 - GRM7	not annotated	-	CA1:10488094;CA1:12021391;CellTalkDB:32196115;HPRD:11953448	Ex -> Ex	0.405142	0.0847313	0	0.460741	0.11413	0	Ex_CALM3	-0.117599	9.76e-75	Downregulated
Ex	In	CALM3	GRM7	CALM3 - GRM7	not annotated	-	CA1:10488094;CA1:12021391;CellTalkDB:32196115;HPRD:11953448	Ex -> In	0.290836	0.0321173	0	0.380271	0.0720999	0	Ex_CALM3	-0.117599	9.76e-75	Downregulated
Ex	Opc	CALM3	GRM7	CALM3 - GRM7	not annotated	-	CA1:10488094;CA1:12021391;CellTalkDB:32196115;HPRD:11953448	Ex -> Opc	0.497012	0.133718	0	0.540257	0.157085	0	Ex_CALM3	-0.117599	9.76e-75	Downregulated
Ex	Ast	CALM3	INSR	CALM3 - INSR	not annotated	-	CellTalkDB:32196115;HPRD:12153558	Ex -> Ast	NA	NA	NA	0.252001	0.0189068	0	Ex_CALM3	-0.117599	9.76e-75	Downregulated
Ex	Ex	CALM3	INSR	CALM3 - INSR	not annotated	-	CellTalkDB:32196115;HPRD:12153558	Ex -> Ex	0.239682	0.0154183	0	0.250645	0.018505	0	Ex_CALM3	-0.117599	9.76e-75	Downregulated
Ex	In	CALM3	INSR	CALM3 - INSR	not annotated	-	CellTalkDB:32196115;HPRD:12153558	Ex -> In	0.253353	0.0193113	0	0.266928	0.0236043	0	Ex_CALM3	-0.117599	9.76e-75	Downregulated
Ex	Oli	CALM3	INSR	CALM3 - INSR	not annotated	-	CellTalkDB:32196115;HPRD:12153558	Ex -> Oli	0.278012	0.0274068	0	0.285474	0.0301087	0	Ex_CALM3	-0.117599	9.76e-75	Downregulated
Ex	Opc	CALM3	INSR	CALM3 - INSR	not annotated	-	CellTalkDB:32196115;HPRD:12153558	Ex -> Opc	NA	NA	NA	0.246328	0.0172554	0	Ex_CALM3	-0.117599	9.76e-75	Downregulated
Ex	Ex	CALM3	KCNQ3	CALM3 - KCNQ3	not annotated	-	CellTalkDB:12032157;HPRD:12032157	Ex -> Ex	0.368536	0.0663085	0	0.400346	0.0822628	0	Ex_CALM3	-0.117599	9.76e-75	Downregulated
Ex	In	CALM3	KCNQ3	CALM3 - KCNQ3	not annotated	-	CellTalkDB:12032157;HPRD:12032157	Ex -> In	0.34846	0.0567119	0	0.40088	0.0825366	0	Ex_CALM3	-0.117599	9.76e-75	Downregulated
Ex	Mic	CALM3	KCNQ3	CALM3 - KCNQ3	not annotated	-	CellTalkDB:12032157;HPRD:12032157	Ex -> Mic	0.31913	0.0435643	0	0.338503	0.0521212	0	Ex_CALM3	-0.117599	9.76e-75	Downregulated
Ex	Opc	CALM3	KCNQ3	CALM3 - KCNQ3	not annotated	-	CellTalkDB:12032157;HPRD:12032157	Ex -> Opc	0.254907	0.0197817	0	0.270172	0.0246903	0	Ex_CALM3	-0.117599	9.76e-75	Downregulated
Ex	Ex	CALM3	KCNQ5	CALM3 - KCNQ5	not annotated	-	CellTalkDB:29429937;HPRD:12032157	Ex -> Ex	0.508979	0.140195	0	0.538614	0.1562	0	Ex_CALM3	-0.117599	9.76e-75	Downregulated
Ex	In	CALM3	KCNQ5	CALM3 - KCNQ5	not annotated	-	CellTalkDB:29429937;HPRD:12032157	Ex -> In	0.419686	0.0922978	0	0.448972	0.107818	0	Ex_CALM3	-0.117599	9.76e-75	Downregulated
Ex	Ex	CALM3	PDE1A	CALM3 - PDE1A	not annotated	-	CA1:3021730;CellTalkDB:23456740	Ex -> Ex	0.392456	0.0782336	0	0.412289	0.0884354	0	Ex_CALM3	-0.117599	9.76e-75	Downregulated
Ex	Oli	CALM3	PDE1A	CALM3 - PDE1A	not annotated	-	CA1:3021730;CellTalkDB:23456740	Ex -> Oli	0.289391	0.0315704	0	0.310419	0.039897	0	Ex_CALM3	-0.117599	9.76e-75	Downregulated
Ex	Ex	CALM3	PDE1C	CALM3 - PDE1C	not annotated	-	CA1:15082510;CellTalkDB:32196115	Ex -> Ex	NA	NA	NA	0.231372	0.0132726	0	Ex_CALM3	-0.117599	9.76e-75	Downregulated
Ex	Oli	CALM3	PDE1C	CALM3 - PDE1C	not annotated	-	CA1:15082510;CellTalkDB:32196115	Ex -> Oli	0.433051	0.0993408	0	0.463948	0.115855	0	Ex_CALM3	-0.117599	9.76e-75	Downregulated
Ex	Opc	CALM3	PDE1C	CALM3 - PDE1C	not annotated	-	CA1:15082510;CellTalkDB:32196115	Ex -> Opc	NA	NA	NA	0.236735	0.0146381	0	Ex_CALM3	-0.117599	9.76e-75	Downregulated
Ex	Ex	CALM3	RYR2	CALM3 - RYR2	not annotated	-	CellTalkDB:31278385	Ex -> Ex	0.480927	0.125015	0	0.51784	0.144989	0	Ex_CALM3	-0.117599	9.76e-75	Downregulated
Ex	In	CALM3	RYR2	CALM3 - RYR2	not annotated	-	CellTalkDB:31278385	Ex -> In	0.379132	0.0715323	0	0.416218	0.0904835	0	Ex_CALM3	-0.117599	9.76e-75	Downregulated
Ast	Opc	COL5A3	SDC3	COL5A3 - SDC3	not annotated	-	Cellinker:11751872;HPMR:11751872;LRdb:11751872;connectomeDB2020:11751872	Ast -> Opc	0.296662	0.0343608	0	0.305637	0.0379359	0	Ast_COL5A3	-0.204187	6.02e-09	Downregulated
Opc	Ex	HLA-A	APLP2	HLA-A - APLP2	not annotated	cell_surface_ligand-receptor	CellTalkDB:19184004;Cellinker:19184004;HPRD:19184004;LRdb:19184004;connectomeDB2020:19184004	Opc -> Ex	NA	NA	NA	0.230225	0.0129899	0	Opc_HLA-A	-0.195515	1.83e-05	Downregulated
Opc	In	HLA-A	APLP2	HLA-A - APLP2	not annotated	cell_surface_ligand-receptor	CellTalkDB:19184004;Cellinker:19184004;HPRD:19184004;LRdb:19184004;connectomeDB2020:19184004	Opc -> In	NA	NA	NA	0.202047	0.00708815	0	Opc_HLA-A	-0.195515	1.83e-05	Downregulated
Ex	Ast	HSP90AA1	EGFR	HSP90AA1 - EGFR	not annotated	-	BioGRID:16024644;CellTalkDB:18199556;IntAct:20029029;IntAct:24658140;IntAct:31980649;LRdb:18199556;Lit-BM-17:12006493;Lit-BM-17:12471035;Lit-BM-17:16024644;Lit-BM-17:16849543;Lit-BM-17:20029029;Lit-BM-17:23956138;Lit-BM-17:24189400;Lit-BM-17:24658140;Lit-BM-17:25402006;Ramilowski2015:18199556;connectomeDB2020:18199556;talklr:18199556	Ex -> Ast	0.280382	0.0282527	0	0.309733	0.0396133	0	Ex_HSP90AA1	-0.264717	2.17e-196	Downregulated
Ex	In	HSP90AA1	EGFR	HSP90AA1 - EGFR	not annotated	-	BioGRID:16024644;CellTalkDB:18199556;IntAct:20029029;IntAct:24658140;IntAct:31980649;LRdb:18199556;Lit-BM-17:12006493;Lit-BM-17:12471035;Lit-BM-17:16024644;Lit-BM-17:16849543;Lit-BM-17:20029029;Lit-BM-17:23956138;Lit-BM-17:24189400;Lit-BM-17:24658140;Lit-BM-17:25402006;Ramilowski2015:18199556;connectomeDB2020:18199556;talklr:18199556	Ex -> In	NA	NA	NA	0.23712	0.0147386	0	Ex_HSP90AA1	-0.264717	2.17e-196	Downregulated
Ex	Opc	HSP90AA1	EGFR	HSP90AA1 - EGFR	not annotated	-	BioGRID:16024644;CellTalkDB:18199556;IntAct:20029029;IntAct:24658140;IntAct:31980649;LRdb:18199556;Lit-BM-17:12006493;Lit-BM-17:12471035;Lit-BM-17:16024644;Lit-BM-17:16849543;Lit-BM-17:20029029;Lit-BM-17:23956138;Lit-BM-17:24189400;Lit-BM-17:24658140;Lit-BM-17:25402006;Ramilowski2015:18199556;connectomeDB2020:18199556;talklr:18199556	Ex -> Opc	0.268251	0.0240446	0	0.285629	0.0301659	0	Ex_HSP90AA1	-0.264717	2.17e-196	Downregulated
In	Ast	HSP90AA1	EGFR	HSP90AA1 - EGFR	not annotated	-	BioGRID:16024644;CellTalkDB:18199556;IntAct:20029029;IntAct:24658140;IntAct:31980649;LRdb:18199556;Lit-BM-17:12006493;Lit-BM-17:12471035;Lit-BM-17:16024644;Lit-BM-17:16849543;Lit-BM-17:20029029;Lit-BM-17:23956138;Lit-BM-17:24189400;Lit-BM-17:24658140;Lit-BM-17:25402006;Ramilowski2015:18199556;connectomeDB2020:18199556;talklr:18199556	In -> Ast	0.265517	0.0231388	0	0.300259	0.0357768	0	In_HSP90AA1	-0.215764	7.58e-35	Downregulated
In	In	HSP90AA1	EGFR	HSP90AA1 - EGFR	not annotated	-	BioGRID:16024644;CellTalkDB:18199556;IntAct:20029029;IntAct:24658140;IntAct:31980649;LRdb:18199556;Lit-BM-17:12006493;Lit-BM-17:12471035;Lit-BM-17:16024644;Lit-BM-17:16849543;Lit-BM-17:20029029;Lit-BM-17:23956138;Lit-BM-17:24189400;Lit-BM-17:24658140;Lit-BM-17:25402006;Ramilowski2015:18199556;connectomeDB2020:18199556;talklr:18199556	In -> In	NA	NA	NA	0.231393	0.0132779	0	In_HSP90AA1	-0.215764	7.58e-35	Downregulated
In	Opc	HSP90AA1	EGFR	HSP90AA1 - EGFR	not annotated	-	BioGRID:16024644;CellTalkDB:18199556;IntAct:20029029;IntAct:24658140;IntAct:31980649;LRdb:18199556;Lit-BM-17:12006493;Lit-BM-17:12471035;Lit-BM-17:16024644;Lit-BM-17:16849543;Lit-BM-17:20029029;Lit-BM-17:23956138;Lit-BM-17:24189400;Lit-BM-17:24658140;Lit-BM-17:25402006;Ramilowski2015:18199556;connectomeDB2020:18199556;talklr:18199556	In -> Opc	0.254563	0.019677	0	0.27748	0.0272184	0	In_HSP90AA1	-0.215764	7.58e-35	Downregulated
Ast	Ex	NRXN1	NLGN1	NRXN1 - NLGN1	NRXN	cell_surface_ligand-receptor	BioGRID:12796785;BioGRID:14522992;BioGRID:8576240;HPRD:14522992;HPRD:8576240	Ast -> Ex	0.731318	0.25477	0	0.787912	0.281063	0	Ast_NRXN1	-0.143791	2.1e-17	Downregulated
Ast	In	NRXN1	NLGN1	NRXN1 - NLGN1	NRXN	cell_surface_ligand-receptor	BioGRID:12796785;BioGRID:14522992;BioGRID:8576240;HPRD:14522992;HPRD:8576240	Ast -> In	0.774591	0.274995	0	0.842198	0.305023	0	Ast_NRXN1	-0.143791	2.1e-17	Downregulated
Ast	Oli	NRXN1	NLGN1	NRXN1 - NLGN1	NRXN	cell_surface_ligand-receptor	BioGRID:12796785;BioGRID:14522992;BioGRID:8576240;HPRD:14522992;HPRD:8576240	Ast -> Oli	0.724475	0.251501	0	0.764025	0.270128	0	Ast_NRXN1	-0.143791	2.1e-17	Downregulated
Ast	Opc	NRXN1	NLGN1	NRXN1 - NLGN1	NRXN	cell_surface_ligand-receptor	BioGRID:12796785;BioGRID:14522992;BioGRID:8576240;HPRD:14522992;HPRD:8576240	Ast -> Opc	0.987957	0.363422	0	1.04734	0.38489	0	Ast_NRXN1	-0.143791	2.1e-17	Downregulated
Ast	Opc	NRXN1	NLGN3	NRXN1 - NLGN3	NRXN	cell_surface_ligand-receptor	HPRD:8576240;HPRD:9325340	Ast -> Opc	0.358807	0.0616047	0	0.370876	0.0674533	0	Ast_NRXN1	-0.143791	2.1e-17	Downregulated
Opc	Opc	NRXN3	NLGN3	NRXN3 - NLGN3	NRXN	cell_surface_ligand-receptor	Cellinker:8576240;HPRD:8576240	Opc -> Opc	0.208539	0.00826876	0	0.212202	0.00898233	0	Opc_NRXN3	-0.108101	0.0268434	Downregulated
Ast	In	PTN	ALK	PTN - ALK	PTN	ligand-receptor	Baccin2019:11278720;CellChatDB:25620911;CellChatDB:28356350;CellTalkDB:11278720;Cellinker:11278720;Cellinker:25620911;Cellinker:28356350;DIP:1848244;HPRD:11278720;LRdb:11278720;SIGNOR:11278720;SignaLink3:11278720;SignaLink3:23331499;connectomeDB2020:11278720	Ast -> In	0.20845	0.00825192	0	0.276303	0.0268038	0	Ast_PTN	-0.142854	2.12e-06	Downregulated
Ast	Opc	PTN	ALK	PTN - ALK	PTN	ligand-receptor	Baccin2019:11278720;CellChatDB:25620911;CellChatDB:28356350;CellTalkDB:11278720;Cellinker:11278720;Cellinker:25620911;Cellinker:28356350;DIP:1848244;HPRD:11278720;LRdb:11278720;SIGNOR:11278720;SignaLink3:11278720;SignaLink3:23331499;connectomeDB2020:11278720	Ast -> Opc	0.306712	0.0383734	0	0.423692	0.0944008	0	Ast_PTN	-0.142854	2.12e-06	Downregulated
Ast	Ast	PTN	CDH10	PTN - CDH10	PTN	-	Baccin2019:16169070;Cellinker:16169070;HPRD:16169070;LRdb:16169070	Ast -> Ast	NA	NA	NA	0.273137	0.0257027	0	Ast_PTN	-0.142854	2.12e-06	Downregulated
Ast	Ex	PTN	CDH10	PTN - CDH10	PTN	-	Baccin2019:16169070;Cellinker:16169070;HPRD:16169070;LRdb:16169070	Ast -> Ex	0.268274	0.024052	0	0.377852	0.0708961	0	Ast_PTN	-0.142854	2.12e-06	Downregulated
Ast	In	PTN	CDH10	PTN - CDH10	PTN	-	Baccin2019:16169070;Cellinker:16169070;HPRD:16169070;LRdb:16169070	Ast -> In	0.202498	0.00716663	0	0.265717	0.0232046	0	Ast_PTN	-0.142854	2.12e-06	Downregulated
Ast	Opc	PTN	CDH10	PTN - CDH10	PTN	-	Baccin2019:16169070;Cellinker:16169070;HPRD:16169070;LRdb:16169070	Ast -> Opc	0.291208	0.0322588	0	0.395345	0.0797041	0	Ast_PTN	-0.142854	2.12e-06	Downregulated
Ast	Ex	PTN	PTPRB	PTN - PTPRB	PTN	ligand-receptor	CellTalkDB:26198319;Ramilowski2015:22839765;connectomeDB2020:22839765;talklr:22839765	Ast -> Ex	NA	NA	NA	0.213028	0.00914794	0	Ast_PTN	-0.142854	2.12e-06	Downregulated
Ast	Ex	PTN	PTPRS	PTN - PTPRS	PTN	ligand-receptor	CellTalkDB:16169070;Cellinker:16169070;HPRD:16169070;LRdb:16169070;connectomeDB2020:16169070	Ast -> Ex	0.202382	0.0071464	0	0.25271	0.0191185	0	Ast_PTN	-0.142854	2.12e-06	Downregulated
Ast	In	PTN	PTPRS	PTN - PTPRS	PTN	ligand-receptor	CellTalkDB:16169070;Cellinker:16169070;HPRD:16169070;LRdb:16169070;connectomeDB2020:16169070	Ast -> In	0.216797	0.0099259	0	0.27327	0.0257482	0	Ast_PTN	-0.142854	2.12e-06	Downregulated
Ast	Ast	PTN	PTPRZ1	PTN - PTPRZ1	PTN	ligand-receptor	Baccin2019:10706604;Baccin2019:16814777;BioGRID:10706604;CellChatDB:25620911;CellChatDB:28356350;CellPhoneDB:25644401;CellTalkDB:25644401;Cellinker:10706604;Cellinker:16814777;Cellinker:25620911;Cellinker:28356350;HPMR:10706604;HPRD:10706604;HPRD:16814777;LRdb:10706604;LRdb:17;connectomeDB2020:10706604;connectomeDB2020:16814777	Ast -> Ast	0.315586	0.0420579	0	0.443793	0.105052	0	Ast_PTN	-0.142854	2.12e-06	Downregulated
Ast	Opc	PTN	PTPRZ1	PTN - PTPRZ1	PTN	ligand-receptor	Baccin2019:10706604;Baccin2019:16814777;BioGRID:10706604;CellChatDB:25620911;CellChatDB:28356350;CellPhoneDB:25644401;CellTalkDB:25644401;Cellinker:10706604;Cellinker:16814777;Cellinker:25620911;Cellinker:28356350;HPMR:10706604;HPRD:10706604;HPRD:16814777;LRdb:10706604;LRdb:17;connectomeDB2020:10706604;connectomeDB2020:16814777	Ast -> Opc	0.392108	0.0780568	0	0.585353	0.181161	0	Ast_PTN	-0.142854	2.12e-06	Downregulated
Ast	Opc	PTN	SDC3	PTN - SDC3	PTN	ligand-receptor	Baccin2019:8175719;CellChatDB:25620911;CellChatDB:28356350;Cellinker:11461706;Cellinker:25620911;Cellinker:28356350;Cellinker:8175719;HPRD:8175719;LRdb:8175719;connectomeDB2020:8175719	Ast -> Opc	0.226653	0.0121306	0	0.285806	0.0302314	0	Ast_PTN	-0.142854	2.12e-06	Downregulated
Ast	Ast	PTN	SDC4	PTN - SDC4	PTN	-	CellChatDB:25620911;CellChatDB:28356350;Cellinker:25620911;Cellinker:28356350	Ast -> Ast	0.227276	0.0122782	0	0.278936	0.0277353	0	Ast_PTN	-0.142854	2.12e-06	Downregulated
Ex	Ast	RTN4	LINGO1	RTN4 - LINGO1	not annotated	-	Baccin2019:15694322;CellTalkDB:15694322;LRdb:15694322;SIGNOR:15694321;connectomeDB2020:15694322	Ex -> Ast	NA	NA	NA	0.469059	0.118608	0	Ex_RTN4	-0.21532	2.5e-156	Downregulated
Ex	Ex	RTN4	LINGO1	RTN4 - LINGO1	not annotated	-	Baccin2019:15694322;CellTalkDB:15694322;LRdb:15694322;SIGNOR:15694321;connectomeDB2020:15694322	Ex -> Ex	0.506656	0.138938	0	0.536204	0.154902	0	Ex_RTN4	-0.21532	2.5e-156	Downregulated
Ex	In	RTN4	LINGO1	RTN4 - LINGO1	not annotated	-	Baccin2019:15694322;CellTalkDB:15694322;LRdb:15694322;SIGNOR:15694321;connectomeDB2020:15694322	Ex -> In	NA	NA	NA	0.454297	0.11067	0	Ex_RTN4	-0.21532	2.5e-156	Downregulated
Ex	Opc	RTN4	LINGO1	RTN4 - LINGO1	not annotated	-	Baccin2019:15694322;CellTalkDB:15694322;LRdb:15694322;SIGNOR:15694321;connectomeDB2020:15694322	Ex -> Opc	NA	NA	NA	0.453318	0.110145	0	Ex_RTN4	-0.21532	2.5e-156	Downregulated
In	Ex	RTN4	LINGO1	RTN4 - LINGO1	not annotated	-	Baccin2019:15694322;CellTalkDB:15694322;LRdb:15694322;SIGNOR:15694321;connectomeDB2020:15694322	In -> Ex	0.467931	0.118001	0	0.469784	0.118999	0	In_RTN4	-0.173639	1.03e-29	Downregulated
Ex	Ex	RTN4	RTN4RL1	RTN4 - RTN4RL1	not annotated	-	Baccin2019:22133682;CellTalkDB:32196115;connectomeDB2020:22133682	Ex -> Ex	0.21493	0.00953594	0	0.255094	0.0198385	0	Ex_RTN4	-0.21532	2.5e-156	Downregulated
In	Ex	RTN4	RTN4RL1	RTN4 - RTN4RL1	not annotated	-	Baccin2019:22133682;CellTalkDB:32196115;connectomeDB2020:22133682	In -> Ex	0.206679	0.00791954	0	0.236957	0.0146961	0	In_RTN4	-0.173639	1.03e-29	Downregulated
Oli	Ast	SEMA3B	NRP1_PLXNA2	SEMA3B - (NRP1+PLXNA2)	SEMA3	ligand-receptor	CellChatDB:27533782	Oli -> Ast	NA	NA	NA	0.194711	0.00588229	0	Oli_SEMA3B	-0.158383	2.12e-11	Downregulated
Opc	In	SORBS1	INSR	SORBS1 - INSR	not annotated	-	Adhesome:11374898;Adhesome:9447983;CellTalkDB:11374898;Cellinker:11374898;HPRD:11374898;LRdb:11374898	Opc -> In	0.200003	0.00673838	0	0.206775	0.00793736	0.03	Opc_SORBS1	-0.197396	0.00270047	Downregulated
Opc	Oli	SORBS1	INSR	SORBS1 - INSR	not annotated	-	Adhesome:11374898;Adhesome:9447983;CellTalkDB:11374898;Cellinker:11374898;HPRD:11374898;LRdb:11374898	Opc -> Oli	0.215311	0.00961487	0	0.217943	0.0101696	0.03	Opc_SORBS1	-0.197396	0.00270047	Downregulated
Opc	Oli	ST6GAL1	CD22	ST6GAL1 - CD22	not annotated	cell_surface_ligand-receptor	CellTalkDB:1717156;Cellinker:1717156;HPRD:8702538;LRdb:1717156;SIGNOR:8702538;connectomeDB2020:1717156	Opc -> Oli	NA	NA	NA	0.205224	0.00765243	0	Opc_ST6GAL1	-0.139529	0.0341128	Downregulated
Opc	Ast	ST6GAL1	EGFR	ST6GAL1 - EGFR	not annotated	cell_surface_ligand-receptor	CellTalkDB:29402301	Opc -> Ast	0.213585	0.00926062	0	0.218096	0.0102024	0	Opc_ST6GAL1	-0.139529	0.0341128	Downregulated
Opc	In	ST6GAL1	EGFR	ST6GAL1 - EGFR	not annotated	cell_surface_ligand-receptor	CellTalkDB:29402301	Opc -> In	NA	NA	NA	0.178799	0.0037243	0	Opc_ST6GAL1	-0.139529	0.0341128	Downregulated
Ex	Opc	TIMP3	DDR1	TIMP3 - DDR1	not annotated	-	Cellinker:16440311	Ex -> Opc	NA	NA	NA	0.169798	0.00276877	0	Ex_TIMP3	-0.23705	4.02e-183	Downregulated
Opc	Opc	TIMP3	DDR1	TIMP3 - DDR1	not annotated	-	Cellinker:16440311	Opc -> Opc	NA	NA	NA	0.190594	0.00526453	0	Opc_TIMP3	-0.227295	0.000529519	Downregulated
Ast	Ex	WIF1	RYK	WIF1 - RYK	not annotated	ligand-receptor	CellTalkDB:28529460	Ast -> Ex	0.168015	0.00260105	0	0.185889	0.00460991	0	Ast_WIF1	-0.18937	1.52e-05	Downregulated
