# Supplementary material for: Unraveling the intercellular communication disruption and key pathways in Alzheimer’s disease: an integrative study of single-nucleus transcriptomes and genetic association
Source: Alzheimers Res Ther. 2024 Jan 2;16:3. doi: 10.1186/s13195-023-01372-w (PMC10762817; doi:10.1186/s13195-023-01372-w)
Supplement: Supplementary file 3 — Additional file 3: Table S2. Dysregulated ligand-receptor interactions in AD identified in the replication dataset. [file 13195_2023_1372_MOESM3_ESM.xlsx]

## Sheet: Additonal file 3. Table S2_DE_L
Additonal files 3. Table S2. Dysregulated ligand-receptor interactions in AD identified in the replication dataset.
Source cell	Receiver cell	Ligand	Receptor	Interaction name	Signaling pathway name	Annotation	Evidence	Source.target	Scaled communication probabiliti in AD	Original communication probabiliti in AD	p-value in AD	Scaled communication probabiliti in controls	Original communication probabiliti in controls	p-value in control	ligand_comb	ligand gene logFC	ligand p-values	dir
ASC	EX	ADAM12	ITGA9	ADAM12 - ITGA9	not annotated	cell_surface_ligand-receptor	CellTalkDB:10944520;LRdb:10944520;connectomeDB2020:10944520	ASC -> EX	0.15965	0.00190417	0	NA	NA	NA	ASC_ADAM12	0.284668	1.41e-31	Upregulated
ASC	INH	ADAM12	ITGA9	ADAM12 - ITGA9	not annotated	cell_surface_ligand-receptor	CellTalkDB:10944520;LRdb:10944520;connectomeDB2020:10944520	ASC -> INH	0.155824	0.00163271	0	NA	NA	NA	ASC_ADAM12	0.284668	1.41e-31	Upregulated
ASC	MG	ADAM12	ITGA9	ADAM12 - ITGA9	not annotated	cell_surface_ligand-receptor	CellTalkDB:10944520;LRdb:10944520;connectomeDB2020:10944520	ASC -> MG	0.17423	0.00321625	0	NA	NA	NA	ASC_ADAM12	0.284668	1.41e-31	Upregulated
ASC	OPC	ADAM12	ITGA9	ADAM12 - ITGA9	not annotated	cell_surface_ligand-receptor	CellTalkDB:10944520;LRdb:10944520;connectomeDB2020:10944520	ASC -> OPC	0.179483	0.00380456	0	NA	NA	NA	ASC_ADAM12	0.284668	1.41e-31	Upregulated
ODC	EX	ADAM12	ITGA9	ADAM12 - ITGA9	not annotated	cell_surface_ligand-receptor	CellTalkDB:10944520;LRdb:10944520;connectomeDB2020:10944520	ODC -> EX	0.167758	0.00257737	0	NA	NA	NA	ODC_ADAM12	0.196378	2.23e-70	Upregulated
ODC	INH	ADAM12	ITGA9	ADAM12 - ITGA9	not annotated	cell_surface_ligand-receptor	CellTalkDB:10944520;LRdb:10944520;connectomeDB2020:10944520	ODC -> INH	0.16354	0.00221015	0	NA	NA	NA	ODC_ADAM12	0.196378	2.23e-70	Upregulated
ODC	MG	ADAM12	ITGA9	ADAM12 - ITGA9	not annotated	cell_surface_ligand-receptor	CellTalkDB:10944520;LRdb:10944520;connectomeDB2020:10944520	ODC -> MG	0.183916	0.00435131	0	NA	NA	NA	ODC_ADAM12	0.196378	2.23e-70	Upregulated
ODC	OPC	ADAM12	ITGA9	ADAM12 - ITGA9	not annotated	cell_surface_ligand-receptor	CellTalkDB:10944520;LRdb:10944520;connectomeDB2020:10944520	ODC -> OPC	0.189771	0.00514617	0	NA	NA	NA	ODC_ADAM12	0.196378	2.23e-70	Upregulated
ASC	ASC	ADAM12	SDC4	ADAM12 - SDC4	not annotated	-	Adhesome:12509413;CellTalkDB:12509413;LRdb:12509413;SIGNOR:12509413;connectomeDB2020:12509413	ASC -> ASC	0.182068	0.00411778	0	NA	NA	NA	ASC_ADAM12	0.284668	1.41e-31	Upregulated
ODC	ASC	ADAM12	SDC4	ADAM12 - SDC4	not annotated	-	Adhesome:12509413;CellTalkDB:12509413;LRdb:12509413;SIGNOR:12509413;connectomeDB2020:12509413	ODC -> ASC	0.19266	0.00556922	0	NA	NA	NA	ODC_ADAM12	0.196378	2.23e-70	Upregulated
MG	INH	ADAM9	ITGA3	ADAM9 - ITGA3	not annotated	cell_surface_ligand-receptor	CellTalkDB:15361064;HPRD:15361064;LRdb:15361064;connectomeDB2020:15361064	MG -> INH	0.149707	0.00125611	0	0.148331	0.00118066	0	MG_ADAM9	0.202449	9.63e-12	Upregulated
MG	ASC	ADAM9	ITGAV	ADAM9 - ITGAV	not annotated	cell_surface_ligand-receptor	CellTalkDB:11162558;HPMR:11162558;HPRD:15361064;LRdb:11162558;LRdb:15;connectomeDB2020:11162558;connectomeDB2020:15361064	MG -> ASC	0.211054	0.00875497	0	0.202278	0.00712817	0	MG_ADAM9	0.202449	9.63e-12	Upregulated
ASC	MG	ALCAM	NRP1	ALCAM - NRP1	not annotated	cell_surface_ligand-receptor	connectomeDB2020:31300520	ASC -> MG	0.219082	0.0104151	0	0.212834	0.00910891	0	ASC_ALCAM	0.10464	0.014078	Upregulated
MG	MG	APP	CD74	APP - CD74	APP	cell_surface_ligand-receptor	CellChatDB:19849849;CellTalkDB:19849849;Cellinker:19849849;InnateDB:21832049;LRdb:19849849;Ramilowski2015:19849849;connectomeDB2020:19849849;talklr:19849849	MG -> MG	0.200073	0.00675028	0	NA	NA	NA	MG_APP	0.138209	0.0028146	Upregulated
MG	ASC	APP	GPC1	APP - GPC1	APP	cell_surface_ligand-receptor	CellTalkDB:15084524;HPRD:15084524;LRdb:15084524;connectomeDB2020:15084524	MG -> ASC	0.139019	0.00075164	0	NA	NA	NA	MG_APP	0.138209	0.0028146	Upregulated
MG	EX	APP	GPC1	APP - GPC1	APP	cell_surface_ligand-receptor	CellTalkDB:15084524;HPRD:15084524;LRdb:15084524;connectomeDB2020:15084524	MG -> EX	0.137033	0.000677232	0	NA	NA	NA	MG_APP	0.138209	0.0028146	Upregulated
MG	INH	APP	GPC1	APP - GPC1	APP	cell_surface_ligand-receptor	CellTalkDB:15084524;HPRD:15084524;LRdb:15084524;connectomeDB2020:15084524	MG -> INH	0.139243	0.000760373	0	NA	NA	NA	MG_APP	0.138209	0.0028146	Upregulated
MG	OPC	APP	GRM7	APP - GRM7	APP	cell_surface_ligand-receptor	CellTalkDB:32196115	MG -> OPC	0.253461	0.0193439	0	NA	NA	NA	MG_APP	0.138209	0.0028146	Upregulated
MG	OPC	APP	LRP1	APP - LRP1	APP	cell_surface_ligand-receptor	CellTalkDB:12212791;HPRD:12212791;HPRD:7543026;LRdb:12212791;LRdb:75;connectomeDB2020:12212791;connectomeDB2020:7543026	MG -> OPC	0.20642	0.00787153	0.02	NA	NA	NA	MG_APP	0.138209	0.0028146	Upregulated
MG	ASC	APP	NOTCH2	APP - NOTCH2	APP	cell_surface_ligand-receptor	CellTalkDB:16118793	MG -> ASC	0.18656	0.0046999	0	NA	NA	NA	MG_APP	0.138209	0.0028146	Upregulated
MG	MG	APP	NOTCH2	APP - NOTCH2	APP	cell_surface_ligand-receptor	CellTalkDB:16118793	MG -> MG	0.155722	0.00162586	0	NA	NA	NA	MG_APP	0.138209	0.0028146	Upregulated
MG	OPC	APP	NOTCH2	APP - NOTCH2	APP	cell_surface_ligand-receptor	CellTalkDB:16118793	MG -> OPC	0.175991	0.00340634	0	NA	NA	NA	MG_APP	0.138209	0.0028146	Upregulated
MG	EX	APP	TNFRSF21	APP - TNFRSF21	APP	cell_surface_ligand-receptor	CellTalkDB:19225519;Cellinker:19225519;DIP:19225519;LRdb:19225519;Lit-BM-17:19225519;Ramilowski2015:19225519;connectomeDB2020:19225519;talklr:19225519	MG -> EX	0.13519	0.000613098	0	NA	NA	NA	MG_APP	0.138209	0.0028146	Upregulated
MG	OPC	APP	TNFRSF21	APP - TNFRSF21	APP	cell_surface_ligand-receptor	CellTalkDB:19225519;Cellinker:19225519;DIP:19225519;LRdb:19225519;Lit-BM-17:19225519;Ramilowski2015:19225519;connectomeDB2020:19225519;talklr:19225519	MG -> OPC	0.146638	0.00109224	0	NA	NA	NA	MG_APP	0.138209	0.0028146	Upregulated
EX	ASC	CNTN1	NOTCH1	CNTN1 - NOTCH1	not annotated	cell_surface_ligand-receptor	HPRD:14567914;NetPath:14567914;SignaLink3:14567914;SignaLink3:23331499;connectomeDB2020:14567914	EX -> ASC	0.236101	0.014473	0	NA	NA	NA	EX_CNTN1	0.302699	2.94e-34	Upregulated
EX	OPC	CNTN1	NOTCH1	CNTN1 - NOTCH1	not annotated	cell_surface_ligand-receptor	HPRD:14567914;NetPath:14567914;SignaLink3:14567914;SignaLink3:23331499;connectomeDB2020:14567914	EX -> OPC	0.226392	0.012069	0	NA	NA	NA	EX_CNTN1	0.302699	2.94e-34	Upregulated
OPC	ASC	CNTN1	NOTCH1	CNTN1 - NOTCH1	not annotated	cell_surface_ligand-receptor	HPRD:14567914;NetPath:14567914;SignaLink3:14567914;SignaLink3:23331499;connectomeDB2020:14567914	OPC -> ASC	0.238809	0.0151851	0	NA	NA	NA	OPC_CNTN1	0.140929	1.85e-10	Upregulated
OPC	OPC	CNTN1	NOTCH1	CNTN1 - NOTCH1	not annotated	cell_surface_ligand-receptor	HPRD:14567914;NetPath:14567914;SignaLink3:14567914;SignaLink3:23331499;connectomeDB2020:14567914	OPC -> OPC	0.228887	0.0126643	0	NA	NA	NA	OPC_CNTN1	0.140929	1.85e-10	Upregulated
EX	ASC	CNTN1	NRCAM	CNTN1 - NRCAM	CNTN	cell_surface_ligand-receptor	Cellinker:32589946	EX -> ASC	0.586989	0.182025	0	NA	NA	NA	EX_CNTN1	0.302699	2.94e-34	Upregulated
EX	EX	CNTN1	NRCAM	CNTN1 - NRCAM	CNTN	cell_surface_ligand-receptor	Cellinker:32589946	EX -> EX	0.54145	0.157727	0	NA	NA	NA	EX_CNTN1	0.302699	2.94e-34	Upregulated
EX	INH	CNTN1	NRCAM	CNTN1 - NRCAM	CNTN	cell_surface_ligand-receptor	Cellinker:32589946	EX -> INH	0.484895	0.127161	0	NA	NA	NA	EX_CNTN1	0.302699	2.94e-34	Upregulated
EX	OPC	CNTN1	NRCAM	CNTN1 - NRCAM	CNTN	cell_surface_ligand-receptor	Cellinker:32589946	EX -> OPC	0.6669	0.223247	0	NA	NA	NA	EX_CNTN1	0.302699	2.94e-34	Upregulated
OPC	ASC	CNTN1	NRCAM	CNTN1 - NRCAM	CNTN	cell_surface_ligand-receptor	Cellinker:32589946	OPC -> ASC	0.600995	0.189398	0	NA	NA	NA	OPC_CNTN1	0.140929	1.85e-10	Upregulated
OPC	EX	CNTN1	NRCAM	CNTN1 - NRCAM	CNTN	cell_surface_ligand-receptor	Cellinker:32589946	OPC -> EX	0.553714	0.164312	0	NA	NA	NA	OPC_CNTN1	0.140929	1.85e-10	Upregulated
OPC	INH	CNTN1	NRCAM	CNTN1 - NRCAM	CNTN	cell_surface_ligand-receptor	Cellinker:32589946	OPC -> INH	0.49508	0.132672	0	NA	NA	NA	OPC_CNTN1	0.140929	1.85e-10	Upregulated
OPC	OPC	CNTN1	NRCAM	CNTN1 - NRCAM	CNTN	cell_surface_ligand-receptor	Cellinker:32589946	OPC -> OPC	0.684082	0.231816	0	NA	NA	NA	OPC_CNTN1	0.140929	1.85e-10	Upregulated
EX	ODC	COL11A1	ITGA2_ITGB1	COL11A1 - (ITGA2+ITGB1)	not annotated	-	ICELLNET:15147720;ICELLNET:16988024;ICELLNET:21421911;ICELLNET:26857815	EX -> ODC	0.163534	0.00220958	0	NA	NA	NA	EX_COL11A1	0.164903	1.08e-06	Upregulated
EX	ASC	COL11A1	DDR1	COL11A1 - DDR1	not annotated	-	Baccin2019:9659900;CellTalkDB:9659900;HPRD:9659900;LRdb:9659900;connectomeDB2020:9659900	EX -> ASC	0.144369	0.000981253	0	NA	NA	NA	EX_COL11A1	0.164903	1.08e-06	Upregulated
EX	ODC	COL11A1	DDR1	COL11A1 - DDR1	not annotated	-	Baccin2019:9659900;CellTalkDB:9659900;HPRD:9659900;LRdb:9659900;connectomeDB2020:9659900	EX -> ODC	0.148557	0.00119283	0	NA	NA	NA	EX_COL11A1	0.164903	1.08e-06	Upregulated
EX	OPC	COL11A1	DDR1	COL11A1 - DDR1	not annotated	-	Baccin2019:9659900;CellTalkDB:9659900;HPRD:9659900;LRdb:9659900;connectomeDB2020:9659900	EX -> OPC	0.162211	0.00210211	0	NA	NA	NA	EX_COL11A1	0.164903	1.08e-06	Upregulated
ASC	ODC	COL4A2	ITGA2_ITGB1	COL4A2 - (ITGA2+ITGB1)	COLLAGEN	ecm-adhesion	ICELLNET:15147720;ICELLNET:16988024;ICELLNET:21421911;ICELLNET:26857815;SIGNOR:12123670	ASC -> ODC	0.168334	0.00263056	0	NA	NA	NA	ASC_COL4A2	0.140093	6.54e-08	Upregulated
ASC	INH	COL4A2	ITGA3_ITGB1	COL4A2 - (ITGA3+ITGB1)	COLLAGEN	ecm-adhesion		ASC -> INH	0.13784	0.000706798	0	0.135724	0.000631208	0	ASC_COL4A2	0.140093	6.54e-08	Upregulated
ASC	INH	COL4A2	ITGA9_ITGB1	COL4A2 - (ITGA9+ITGB1)	COLLAGEN	ecm-adhesion		ASC -> INH	0.144061	0.000966806	0	0.142626	0.000901617	0	ASC_COL4A2	0.140093	6.54e-08	Upregulated
ASC	MG	COL4A2	ITGA9_ITGB1	COL4A2 - (ITGA9+ITGB1)	COLLAGEN	ecm-adhesion		ASC -> MG	0.158188	0.00179706	0	NA	NA	NA	ASC_COL4A2	0.140093	6.54e-08	Upregulated
ASC	ASC	COL4A2	ITGAV_ITGB8	COL4A2 - (ITGAV+ITGB8)	COLLAGEN	ecm-receptor		ASC -> ASC	0.192313	0.00551742	0	0.183778	0.00433368	0	ASC_COL4A2	0.140093	6.54e-08	Upregulated
ASC	EX	COL4A2	ITGAV_ITGB8	COL4A2 - (ITGAV+ITGB8)	COLLAGEN	ecm-receptor		ASC -> EX	0.139517	0.000771184	0	0.13797	0.000711644	0	ASC_COL4A2	0.140093	6.54e-08	Upregulated
ASC	ODC	COL4A2	ITGAV_ITGB8	COL4A2 - (ITGAV+ITGB8)	COLLAGEN	ecm-receptor		ASC -> ODC	0.171976	0.00298323	0	0.169982	0.0027865	0	ASC_COL4A2	0.140093	6.54e-08	Upregulated
ASC	OPC	COL4A2	ITGAV_ITGB8	COL4A2 - (ITGAV+ITGB8)	COLLAGEN	ecm-receptor		ASC -> OPC	0.195451	0.00599776	0	0.192098	0.00548535	0	ASC_COL4A2	0.140093	6.54e-08	Upregulated
ASC	ASC	COL4A2	CD44	COL4A2 - CD44	COLLAGEN	ecm-receptor		ASC -> ASC	0.173326	0.00312143	0	0.154639	0.00155438	0	ASC_COL4A2	0.140093	6.54e-08	Upregulated
ASC	ASC	COL4A2	ITGB5	COL4A2 - ITGB5	not annotated	ecm-receptor	CellTalkDB:32196115	ASC -> ASC	0.15513	0.00158654	0	0.154358	0.00153618	0	ASC_COL4A2	0.140093	6.54e-08	Upregulated
EX	EX	EFNA5	EPHA10	EFNA5 - EPHA10	not annotated	cell_surface_ligand-receptor	CellTalkDB:11114742;Cellinker:28589441;LRdb:11114742	EX -> EX	0.195631	0.00602605	0	NA	NA	NA	EX_EFNA5	0.224834	1.6e-11	Upregulated
EX	INH	EFNA5	EPHA10	EFNA5 - EPHA10	not annotated	cell_surface_ligand-receptor	CellTalkDB:11114742;Cellinker:28589441;LRdb:11114742	EX -> INH	0.19163	0.00541606	0	NA	NA	NA	EX_EFNA5	0.224834	1.6e-11	Upregulated
INH	EX	EFNA5	EPHA10	EFNA5 - EPHA10	not annotated	cell_surface_ligand-receptor	CellTalkDB:11114742;Cellinker:28589441;LRdb:11114742	INH -> EX	0.168839	0.00267769	0	NA	NA	NA	INH_EFNA5	0.149366	9.54e-08	Upregulated
INH	INH	EFNA5	EPHA10	EFNA5 - EPHA10	not annotated	cell_surface_ligand-receptor	CellTalkDB:11114742;Cellinker:28589441;LRdb:11114742	INH -> INH	0.165841	0.00240582	0	NA	NA	NA	INH_EFNA5	0.149366	9.54e-08	Upregulated
EX	EX	EFNA5	EPHA3	EFNA5 - EPHA3	EPHA	cell_surface_ligand-receptor	Baccin2019:9195962;Baccin2019:9245480;Baccin2019:9330863;Baccin2019:9751130;BioGRID:9245480;CellChatDB:15114347;CellPhoneDB:15114347;Cellinker:15114347;Cellinker:9195962;Cellinker:9245480;Cellinker:9330863;Cellinker:9751130;HPMR:9330863;HPRD:9195962;HPRD:9245480;HPRD:9751130;ICELLNET:9530499;LRdb:11114742;SIGNOR:9330863;SignaLink3:18988627;SignaLink3:21071413;SignaLink3:23331499;SignaLink3:919596…	EX -> EX	0.249465	0.0181592	0	0.243542	0.0164723	0	EX_EFNA5	0.224834	1.6e-11	Upregulated
EX	INH	EFNA5	EPHA3	EFNA5 - EPHA3	EPHA	cell_surface_ligand-receptor	Baccin2019:9195962;Baccin2019:9245480;Baccin2019:9330863;Baccin2019:9751130;BioGRID:9245480;CellChatDB:15114347;CellPhoneDB:15114347;Cellinker:15114347;Cellinker:9195962;Cellinker:9245480;Cellinker:9330863;Cellinker:9751130;HPMR:9330863;HPRD:9195962;HPRD:9245480;HPRD:9751130;ICELLNET:9530499;LRdb:11114742;SIGNOR:9330863;SignaLink3:18988627;SignaLink3:21071413;SignaLink3:23331499;SignaLink3:919596…	EX -> INH	0.214278	0.00940202	0	NA	NA	NA	EX_EFNA5	0.224834	1.6e-11	Upregulated
INH	EX	EFNA5	EPHA3	EFNA5 - EPHA3	EPHA	cell_surface_ligand-receptor	Baccin2019:9195962;Baccin2019:9245480;Baccin2019:9330863;Baccin2019:9751130;BioGRID:9245480;CellChatDB:15114347;CellPhoneDB:15114347;Cellinker:15114347;Cellinker:9195962;Cellinker:9245480;Cellinker:9330863;Cellinker:9751130;HPMR:9330863;HPRD:9195962;HPRD:9245480;HPRD:9751130;ICELLNET:9530499;LRdb:11114742;SIGNOR:9330863;SignaLink3:18988627;SignaLink3:21071413;SignaLink3:23331499;SignaLink3:919596…	INH -> EX	0.207775	0.00812419	0	0.201251	0.00695067	0	INH_EFNA5	0.149366	9.54e-08	Upregulated
INH	INH	EFNA5	EPHA3	EFNA5 - EPHA3	EPHA	cell_surface_ligand-receptor	Baccin2019:9195962;Baccin2019:9245480;Baccin2019:9330863;Baccin2019:9751130;BioGRID:9245480;CellChatDB:15114347;CellPhoneDB:15114347;Cellinker:15114347;Cellinker:9195962;Cellinker:9245480;Cellinker:9330863;Cellinker:9751130;HPMR:9330863;HPRD:9195962;HPRD:9245480;HPRD:9751130;ICELLNET:9530499;LRdb:11114742;SIGNOR:9330863;SignaLink3:18988627;SignaLink3:21071413;SignaLink3:23331499;SignaLink3:919596…	INH -> INH	0.182612	0.00418571	0	NA	NA	NA	INH_EFNA5	0.149366	9.54e-08	Upregulated
EX	ASC	EFNA5	EPHA4	EFNA5 - EPHA4	EPHA	cell_surface_ligand-receptor	Baccin2019:9330863;CellChatDB:15114347;CellPhoneDB:15114347;Cellinker:15114347;DIP:19836338;DIP:23812375;HPMR:9330863;HPRD:8755474;IntAct:19836338;IntAct:23812375;LRdb:11114742;SIGNOR:9330863;SignaLink3:18988627;SignaLink3:23331499;SignaLink3:8755474;SignaLink3:9576626;connectomeDB2020:8755474;connectomeDB2020:9330863	EX -> ASC	0.230407	0.0130347	0	0.229773	0.0128796	0	EX_EFNA5	0.224834	1.6e-11	Upregulated
INH	ASC	EFNA5	EPHA4	EFNA5 - EPHA4	EPHA	cell_surface_ligand-receptor	Baccin2019:9330863;CellChatDB:15114347;CellPhoneDB:15114347;Cellinker:15114347;DIP:19836338;DIP:23812375;HPMR:9330863;HPRD:8755474;IntAct:19836338;IntAct:23812375;LRdb:11114742;SIGNOR:9330863;SignaLink3:18988627;SignaLink3:23331499;SignaLink3:8755474;SignaLink3:9576626;connectomeDB2020:8755474;connectomeDB2020:9330863	INH -> ASC	0.194275	0.00581479	0	0.191679	0.00542324	0	INH_EFNA5	0.149366	9.54e-08	Upregulated
EX	EX	EFNA5	EPHA5	EFNA5 - EPHA5	EPHA	cell_surface_ligand-receptor	Baccin2019:9330863;CellChatDB:15114347;CellPhoneDB:15114347;Cellinker:10531456;Cellinker:15114347;Cellinker:9330863;HPMR:9330863;HPRD:10531456;LRdb:11114742;SIGNOR:9330863;SignaLink3:10531456;SignaLink3:18988627;SignaLink3:23331499;SignaLink3:9267020;connectomeDB2020:10531456;connectomeDB2020:9330863	EX -> EX	0.340371	0.0529731	0	0.330394	0.048476	0	EX_EFNA5	0.224834	1.6e-11	Upregulated
EX	INH	EFNA5	EPHA5	EFNA5 - EPHA5	EPHA	cell_surface_ligand-receptor	Baccin2019:9330863;CellChatDB:15114347;CellPhoneDB:15114347;Cellinker:10531456;Cellinker:15114347;Cellinker:9330863;HPMR:9330863;HPRD:10531456;LRdb:11114742;SIGNOR:9330863;SignaLink3:10531456;SignaLink3:18988627;SignaLink3:23331499;SignaLink3:9267020;connectomeDB2020:10531456;connectomeDB2020:9330863	EX -> INH	0.322298	0.044927	0	0.27631	0.0268062	0	EX_EFNA5	0.224834	1.6e-11	Upregulated
INH	EX	EFNA5	EPHA5	EFNA5 - EPHA5	EPHA	cell_surface_ligand-receptor	Baccin2019:9330863;CellChatDB:15114347;CellPhoneDB:15114347;Cellinker:10531456;Cellinker:15114347;Cellinker:9330863;HPMR:9330863;HPRD:10531456;LRdb:11114742;SIGNOR:9330863;SignaLink3:10531456;SignaLink3:18988627;SignaLink3:23331499;SignaLink3:9267020;connectomeDB2020:10531456;connectomeDB2020:9330863	INH -> EX	0.268636	0.0241732	0	0.258362	0.0208471	0	INH_EFNA5	0.149366	9.54e-08	Upregulated
INH	INH	EFNA5	EPHA5	EFNA5 - EPHA5	EPHA	cell_surface_ligand-receptor	Baccin2019:9330863;CellChatDB:15114347;CellPhoneDB:15114347;Cellinker:10531456;Cellinker:15114347;Cellinker:9330863;HPMR:9330863;HPRD:10531456;LRdb:11114742;SIGNOR:9330863;SignaLink3:10531456;SignaLink3:18988627;SignaLink3:23331499;SignaLink3:9267020;connectomeDB2020:10531456;connectomeDB2020:9330863	INH -> INH	0.256946	0.0204072	0	0.22342	0.0113803	0	INH_EFNA5	0.149366	9.54e-08	Upregulated
EX	EX	EFNA5	EPHA6	EFNA5 - EPHA6	not annotated	cell_surface_ligand-receptor	Baccin2019:9330863;CellTalkDB:11114742;Cellinker:9330863;LRdb:11114742;SignaLink3:23331499;SignaLink3:9576626;connectomeDB2020:9330863	EX -> EX	0.448177	0.107393	0	0.447049	0.10679	0	EX_EFNA5	0.224834	1.6e-11	Upregulated
INH	EX	EFNA5	EPHA6	EFNA5 - EPHA6	not annotated	cell_surface_ligand-receptor	Baccin2019:9330863;CellTalkDB:11114742;Cellinker:9330863;LRdb:11114742;SignaLink3:23331499;SignaLink3:9576626;connectomeDB2020:9330863	INH -> EX	0.335113	0.0505868	0	0.328387	0.0475873	0	INH_EFNA5	0.149366	9.54e-08	Upregulated
EX	EX	EFNA5	EPHA7	EFNA5 - EPHA7	EPHA	cell_surface_ligand-receptor	Baccin2019:10366629;BioGRID:10366629;CellChatDB:15114347;CellPhoneDB:15114347;Cellinker:10366629;Cellinker:15114347;HPRD:10366629;ICELLNET:9530499;LRdb:11114742;SignaLink3:10366629;SignaLink3:18988627;SignaLink3:23331499;SignaLink3:9576626;connectomeDB2020:10366629	EX -> EX	0.296248	0.0341992	0	0.257536	0.0205898	0	EX_EFNA5	0.224834	1.6e-11	Upregulated
EX	INH	EFNA5	EPHA7	EFNA5 - EPHA7	EPHA	cell_surface_ligand-receptor	Baccin2019:10366629;BioGRID:10366629;CellChatDB:15114347;CellPhoneDB:15114347;Cellinker:10366629;Cellinker:15114347;HPRD:10366629;ICELLNET:9530499;LRdb:11114742;SignaLink3:10366629;SignaLink3:18988627;SignaLink3:23331499;SignaLink3:9576626;connectomeDB2020:10366629	EX -> INH	0.346145	0.055634	0	0.340136	0.0528659	0	EX_EFNA5	0.224834	1.6e-11	Upregulated
INH	EX	EFNA5	EPHA7	EFNA5 - EPHA7	EPHA	cell_surface_ligand-receptor	Baccin2019:10366629;BioGRID:10366629;CellChatDB:15114347;CellPhoneDB:15114347;Cellinker:10366629;Cellinker:15114347;HPRD:10366629;ICELLNET:9530499;LRdb:11114742;SignaLink3:10366629;SignaLink3:18988627;SignaLink3:23331499;SignaLink3:9576626;connectomeDB2020:10366629	INH -> EX	0.239761	0.0154397	0	0.21082	0.00870919	0	INH_EFNA5	0.149366	9.54e-08	Upregulated
INH	INH	EFNA5	EPHA7	EFNA5 - EPHA7	EPHA	cell_surface_ligand-receptor	Baccin2019:10366629;BioGRID:10366629;CellChatDB:15114347;CellPhoneDB:15114347;Cellinker:10366629;Cellinker:15114347;HPRD:10366629;ICELLNET:9530499;LRdb:11114742;SignaLink3:10366629;SignaLink3:18988627;SignaLink3:23331499;SignaLink3:9576626;connectomeDB2020:10366629	INH -> INH	0.272333	0.0254262	0	0.264465	0.022795	0	INH_EFNA5	0.149366	9.54e-08	Upregulated
EX	INH	EFNA5	EPHB2	EFNA5 - EPHB2	EPHA	cell_surface_ligand-receptor	Baccin2019:1510785715107850;CellChatDB:15107857;CellChatDB:15114347;CellPhoneDB:15114347;CellTalkDB:15107857;Cellinker:15107857;Cellinker:15114347;HPRD:15107857;LRdb:15107857;connectomeDB2020:15107857	EX -> INH	0.2215	0.0109472	0	0.21678	0.00992231	0	EX_EFNA5	0.224834	1.6e-11	Upregulated
INH	INH	EFNA5	EPHB2	EFNA5 - EPHB2	EPHA	cell_surface_ligand-receptor	Baccin2019:1510785715107850;CellChatDB:15107857;CellChatDB:15114347;CellPhoneDB:15114347;CellTalkDB:15107857;Cellinker:15107857;Cellinker:15114347;HPRD:15107857;LRdb:15107857;connectomeDB2020:15107857	INH -> INH	0.187862	0.00487784	0	0.182493	0.00417078	0	INH_EFNA5	0.149366	9.54e-08	Upregulated
INH	ASC	FGF13	EGFR	FGF13 - EGFR	not annotated	ligand-receptor	CellTalkDB:32196115	INH -> ASC	0.274136	0.0260477	0	0.254557	0.0196752	0	INH_FGF13	0.228143	3.73e-09	Upregulated
INH	INH	FGF13	EGFR	FGF13 - EGFR	not annotated	ligand-receptor	CellTalkDB:32196115	INH -> INH	0.250495	0.018461	0	0.202374	0.00714495	0	INH_FGF13	0.228143	3.73e-09	Upregulated
INH	OPC	FGF13	EGFR	FGF13 - EGFR	not annotated	ligand-receptor	CellTalkDB:32196115	INH -> OPC	0.283482	0.0293766	0	0.245247	0.0169494	0	INH_FGF13	0.228143	3.73e-09	Upregulated
INH	ASC	FGF13	FGFR1	FGF13 - FGFR1	not annotated	ligand-receptor	CellTalkDB:16597617;LRdb:16597617	INH -> ASC	0.242031	0.0160556	0	0.220398	0.0107029	0	INH_FGF13	0.228143	3.73e-09	Upregulated
INH	OPC	FGF13	FGFR1	FGF13 - FGFR1	not annotated	ligand-receptor	CellTalkDB:16597617;LRdb:16597617	INH -> OPC	0.282686	0.0290861	0	0.268857	0.0242472	0	INH_FGF13	0.228143	3.73e-09	Upregulated
INH	ASC	FGF13	FGFR2	FGF13 - FGFR2	not annotated	ligand-receptor	CellTalkDB:16597617;LRdb:16597617	INH -> ASC	0.271344	0.0250882	0	0.263539	0.022494	0	INH_FGF13	0.228143	3.73e-09	Upregulated
INH	ODC	FGF13	FGFR2	FGF13 - FGFR2	not annotated	ligand-receptor	CellTalkDB:16597617;LRdb:16597617	INH -> ODC	0.31704	0.0426734	0	0.297787	0.0348013	0	INH_FGF13	0.228143	3.73e-09	Upregulated
INH	OPC	FGF13	FGFR3	FGF13 - FGFR3	not annotated	ligand-receptor	CellTalkDB:16597617;LRdb:16597617	INH -> OPC	0.17045	0.00283189	0	0.163216	0.00218344	0	INH_FGF13	0.228143	3.73e-09	Upregulated
INH	EX	FGF13	SCN8A	FGF13 - SCN8A	not annotated	-	Baccin2019:15282281;CellTalkDB:15282281;Cellinker:15282281;HPRD:15282281;LRdb:15282281;SIGNOR:20679355;connectomeDB2020:15282281	INH -> EX	0.292528	0.0327624	0	0.268875	0.0242534	0	INH_FGF13	0.228143	3.73e-09	Upregulated
INH	INH	FGF13	SCN8A	FGF13 - SCN8A	not annotated	-	Baccin2019:15282281;CellTalkDB:15282281;Cellinker:15282281;HPRD:15282281;LRdb:15282281;SIGNOR:20679355;connectomeDB2020:15282281	INH -> INH	0.280012	0.02812	0	0.254634	0.0196987	0	INH_FGF13	0.228143	3.73e-09	Upregulated
INH	OPC	FGF13	SCN8A	FGF13 - SCN8A	not annotated	-	Baccin2019:15282281;CellTalkDB:15282281;Cellinker:15282281;HPRD:15282281;LRdb:15282281;SIGNOR:20679355;connectomeDB2020:15282281	INH -> OPC	0.237702	0.0148919	0	0.222523	0.0111767	0	INH_FGF13	0.228143	3.73e-09	Upregulated
EX	ASC	FSTL5	CHL1	FSTL5 - CHL1	not annotated	-	Cellinker:32822567	EX -> ASC	0.238362	0.0150664	0	0.228262	0.0125137	0	EX_FSTL5	0.443282	2.76e-09	Upregulated
EX	EX	FSTL5	CHL1	FSTL5 - CHL1	not annotated	-	Cellinker:32822567	EX -> EX	0.265231	0.0230453	0	0.248299	0.0178206	0	EX_FSTL5	0.443282	2.76e-09	Upregulated
EX	INH	FSTL5	CHL1	FSTL5 - CHL1	not annotated	-	Cellinker:32822567	EX -> INH	0.238379	0.0150707	0	0.217025	0.00997405	0	EX_FSTL5	0.443282	2.76e-09	Upregulated
EX	OPC	FSTL5	CHL1	FSTL5 - CHL1	not annotated	-	Cellinker:32822567	EX -> OPC	0.300712	0.0359567	0	0.288065	0.0310724	0	EX_FSTL5	0.443282	2.76e-09	Upregulated
EX	EX	FSTL5	CNTN5	FSTL5 - CNTN5	not annotated	-	Cellinker:32822567	EX -> EX	0.277527	0.027235	0	0.222748	0.0112276	0	EX_FSTL5	0.443282	2.76e-09	Upregulated
EX	INH	FSTL5	CNTN5	FSTL5 - CNTN5	not annotated	-	Cellinker:32822567	EX -> INH	0.323682	0.0455268	0	0.28875	0.0313292	0	EX_FSTL5	0.443282	2.76e-09	Upregulated
EX	OPC	FSTL5	CNTN5	FSTL5 - CNTN5	not annotated	-	Cellinker:32822567	EX -> OPC	0.154624	0.00155341	0	0.148896	0.00121124	0	EX_FSTL5	0.443282	2.76e-09	Upregulated
EX	MG	FSTL5	IL6R	FSTL5 - IL6R	not annotated	-	Cellinker:32822567	EX -> MG	0.185033	0.00449653	0	0.184515	0.0044288	0	EX_FSTL5	0.443282	2.76e-09	Upregulated
EX	INH	FSTL5	SDK2	FSTL5 - SDK2	not annotated	-	Cellinker:32822567	EX -> INH	0.156539	0.00168134	0	NA	NA	NA	EX_FSTL5	0.443282	2.76e-09	Upregulated
ASC	INH	GNAS	ADCY1	GNAS - ADCY1	not annotated	-	ACSN:21406690;ACSN:9228084;CA1:2022671;CA1:210183;CA1:6935665;CellTalkDB:32196115;SIGNOR:17652154	ASC -> INH	0.223061	0.0112985	0	0.198601	0.00650478	0	ASC_GNAS	0.126253	4.47e-09	Upregulated
MG	INH	GNAS	ADCY1	GNAS - ADCY1	not annotated	-	ACSN:21406690;ACSN:9228084;CA1:2022671;CA1:210183;CA1:6935665;CellTalkDB:32196115;SIGNOR:17652154	MG -> INH	0.244847	0.016837	0	0.21867	0.0103259	0	MG_GNAS	0.131238	0.000353918	Upregulated
ASC	ASC	GNAS	ADCY9	GNAS - ADCY9	not annotated	-	ACSN:21406690;ACSN:9228084;CellTalkDB:32196115	ASC -> ASC	0.227066	0.0122282	0	0.196288	0.00613011	0	ASC_GNAS	0.126253	4.47e-09	Upregulated
ASC	INH	GNAS	ADCY9	GNAS - ADCY9	not annotated	-	ACSN:21406690;ACSN:9228084;CellTalkDB:32196115	ASC -> INH	0.229328	0.0127713	0	0.222979	0.0112799	0	ASC_GNAS	0.126253	4.47e-09	Upregulated
MG	ASC	GNAS	ADCY9	GNAS - ADCY9	not annotated	-	ACSN:21406690;ACSN:9228084;CellTalkDB:32196115	MG -> ASC	0.249653	0.018214	0	0.21588	0.00973331	0	MG_GNAS	0.131238	0.000353918	Upregulated
MG	INH	GNAS	ADCY9	GNAS - ADCY9	not annotated	-	ACSN:21406690;ACSN:9228084;CellTalkDB:32196115	MG -> INH	0.252374	0.0190178	0	0.24842	0.0178557	0	MG_GNAS	0.131238	0.000353918	Upregulated
ASC	ASC	HGF	CD44	HGF - CD44	not annotated	ligand-receptor	CellTalkDB:10037743;Cellinker:10037743;Cellinker:26181364;LRdb:10037743;Ramilowski2015:10037743;connectomeDB2020:10037743;talklr:10037743	ASC -> ASC	0.176725	0.00348775	0	NA	NA	NA	ASC_HGF	0.445971	9.14e-48	Upregulated
ASC	ODC	HGF	MET	HGF - MET	HGF	ligand-receptor	Baccin2019:15167892;Baccin2019:1655405;Baccin2019:1846706;Baccin2019:18495663;BioGRID:1655405;CellChatDB:28475121;CellTalkDB:1846706;Cellinker:15167892;Cellinker:1655405;Cellinker:1846706;Cellinker:18495663;Cellinker:28475121;DIP:16537482;DIP:17804794;DIP:20624990;HPRD:15167892;HPRD:1655405;HPRD:18495663;ICELLNET:15218027;IntAct:15167892;IntAct:16537482;IntAct:17804794;IntAct:17981115;IntAct:1846…	ASC -> ODC	0.153493	0.00148115	0	NA	NA	NA	ASC_HGF	0.445971	9.14e-48	Upregulated
ASC	ASC	HGF	NRP1	HGF - NRP1	not annotated	ligand-receptor	CellTalkDB:18065694	ASC -> ASC	0.163151	0.00217808	0	NA	NA	NA	ASC_HGF	0.445971	9.14e-48	Upregulated
ASC	EX	HGF	NRP1	HGF - NRP1	not annotated	ligand-receptor	CellTalkDB:18065694	ASC -> EX	0.141523	0.000853637	0	NA	NA	NA	ASC_HGF	0.445971	9.14e-48	Upregulated
ASC	MG	HGF	NRP1	HGF - NRP1	not annotated	ligand-receptor	CellTalkDB:18065694	ASC -> MG	0.165747	0.00239756	0	NA	NA	NA	ASC_HGF	0.445971	9.14e-48	Upregulated
ASC	ASC	HGF	SDC2	HGF - SDC2	not annotated	ligand-receptor	Baccin2019:8157651;CellTalkDB:8157651;Cellinker:8157651;HPRD:8157651;LRdb:8157651;connectomeDB2020:8157651	ASC -> ASC	0.161751	0.00206555	0	NA	NA	NA	ASC_HGF	0.445971	9.14e-48	Upregulated
ASC	MG	HMGB1	CD163	HMGB1 - CD163	not annotated	-	CellTalkDB:28464519	ASC -> MG	0.249313	0.0181147	0	NA	NA	NA	ASC_HMGB1	0.24255	1.92e-18	Upregulated
EX	MG	HMGB1	CD163	HMGB1 - CD163	not annotated	-	CellTalkDB:28464519	EX -> MG	0.226759	0.0121554	0	NA	NA	NA	EX_HMGB1	0.182316	3.94e-08	Upregulated
INH	MG	HMGB1	CD163	HMGB1 - CD163	not annotated	-	CellTalkDB:28464519	INH -> MG	0.247485	0.0175861	0	NA	NA	NA	INH_HMGB1	0.238415	2e-24	Upregulated
OPC	MG	HMGB1	CD163	HMGB1 - CD163	not annotated	-	CellTalkDB:28464519	OPC -> MG	0.230318	0.0130129	0	NA	NA	NA	OPC_HMGB1	0.273697	4.34e-16	Upregulated
ASC	MG	HMGB1	TLR2	HMGB1 - TLR2	not annotated	-	CellTalkDB:20192808;Cellinker:23519706;HPRD:16267105	ASC -> MG	0.36431	0.0642535	0	0.358691	0.0615496	0	ASC_HMGB1	0.24255	1.92e-18	Upregulated
INH	MG	HMGB1	TLR2	HMGB1 - TLR2	not annotated	-	CellTalkDB:20192808;Cellinker:23519706;HPRD:16267105	INH -> MG	0.360599	0.0624642	0	0.350665	0.0577449	0	INH_HMGB1	0.238415	2e-24	Upregulated
OPC	MG	HMGB1	TLR2	HMGB1 - TLR2	not annotated	-	CellTalkDB:20192808;Cellinker:23519706;HPRD:16267105	OPC -> MG	0.326543	0.0467762	0	0.323556	0.0454721	0	OPC_HMGB1	0.273697	4.34e-16	Upregulated
ASC	ASC	HSP90AA1	EGFR	HSP90AA1 - EGFR	not annotated	-	BioGRID:16024644;CellTalkDB:18199556;IntAct:20029029;IntAct:24658140;IntAct:31980649;LRdb:18199556;Lit-BM-17:12006493;Lit-BM-17:12471035;Lit-BM-17:16024644;Lit-BM-17:16849543;Lit-BM-17:20029029;Lit-BM-17:23956138;Lit-BM-17:24189400;Lit-BM-17:24658140;Lit-BM-17:25402006;Ramilowski2015:18199556;connectomeDB2020:18199556;talklr:18199556	ASC -> ASC	0.318276	0.0431996	0	0.303453	0.0370533	0	ASC_HSP90AA1	0.500125	2.44e-56	Upregulated
ASC	INH	HSP90AA1	EGFR	HSP90AA1 - EGFR	not annotated	-	BioGRID:16024644;CellTalkDB:18199556;IntAct:20029029;IntAct:24658140;IntAct:31980649;LRdb:18199556;Lit-BM-17:12006493;Lit-BM-17:12471035;Lit-BM-17:16024644;Lit-BM-17:16849543;Lit-BM-17:20029029;Lit-BM-17:23956138;Lit-BM-17:24189400;Lit-BM-17:24658140;Lit-BM-17:25402006;Ramilowski2015:18199556;connectomeDB2020:18199556;talklr:18199556	ASC -> INH	0.28727	0.030775	0	0.232721	0.0136094	0	ASC_HSP90AA1	0.500125	2.44e-56	Upregulated
ASC	OPC	HSP90AA1	EGFR	HSP90AA1 - EGFR	not annotated	-	BioGRID:16024644;CellTalkDB:18199556;IntAct:20029029;IntAct:24658140;IntAct:31980649;LRdb:18199556;Lit-BM-17:12006493;Lit-BM-17:12471035;Lit-BM-17:16024644;Lit-BM-17:16849543;Lit-BM-17:20029029;Lit-BM-17:23956138;Lit-BM-17:24189400;Lit-BM-17:24658140;Lit-BM-17:25402006;Ramilowski2015:18199556;connectomeDB2020:18199556;talklr:18199556	ASC -> OPC	0.330698	0.048611	0	0.290523	0.0319985	0	ASC_HSP90AA1	0.500125	2.44e-56	Upregulated
INH	INH	HSP90AA1	EGFR	HSP90AA1 - EGFR	not annotated	-	BioGRID:16024644;CellTalkDB:18199556;IntAct:20029029;IntAct:24658140;IntAct:31980649;LRdb:18199556;Lit-BM-17:12006493;Lit-BM-17:12471035;Lit-BM-17:16024644;Lit-BM-17:16849543;Lit-BM-17:20029029;Lit-BM-17:23956138;Lit-BM-17:24189400;Lit-BM-17:24658140;Lit-BM-17:25402006;Ramilowski2015:18199556;connectomeDB2020:18199556;talklr:18199556	INH -> INH	0.25374	0.0194279	0	0.228401	0.0125472	0	INH_HSP90AA1	0.122623	2.29e-06	Upregulated
INH	OPC	HSP90AA1	EGFR	HSP90AA1 - EGFR	not annotated	-	BioGRID:16024644;CellTalkDB:18199556;IntAct:20029029;IntAct:24658140;IntAct:31980649;LRdb:18199556;Lit-BM-17:12006493;Lit-BM-17:12471035;Lit-BM-17:16024644;Lit-BM-17:16849543;Lit-BM-17:20029029;Lit-BM-17:23956138;Lit-BM-17:24189400;Lit-BM-17:24658140;Lit-BM-17:25402006;Ramilowski2015:18199556;connectomeDB2020:18199556;talklr:18199556	INH -> OPC	0.287597	0.0308972	0	0.28394	0.0295441	0	INH_HSP90AA1	0.122623	2.29e-06	Upregulated
MG	ASC	HSP90AA1	EGFR	HSP90AA1 - EGFR	not annotated	-	BioGRID:16024644;CellTalkDB:18199556;IntAct:20029029;IntAct:24658140;IntAct:31980649;LRdb:18199556;Lit-BM-17:12006493;Lit-BM-17:12471035;Lit-BM-17:16024644;Lit-BM-17:16849543;Lit-BM-17:20029029;Lit-BM-17:23956138;Lit-BM-17:24189400;Lit-BM-17:24658140;Lit-BM-17:25402006;Ramilowski2015:18199556;connectomeDB2020:18199556;talklr:18199556	MG -> ASC	0.309908	0.0396858	0	0.24943	0.0181489	0	MG_HSP90AA1	0.908245	8.3e-37	Upregulated
MG	INH	HSP90AA1	EGFR	HSP90AA1 - EGFR	not annotated	-	BioGRID:16024644;CellTalkDB:18199556;IntAct:20029029;IntAct:24658140;IntAct:31980649;LRdb:18199556;Lit-BM-17:12006493;Lit-BM-17:12471035;Lit-BM-17:16024644;Lit-BM-17:16849543;Lit-BM-17:20029029;Lit-BM-17:23956138;Lit-BM-17:24189400;Lit-BM-17:24658140;Lit-BM-17:25402006;Ramilowski2015:18199556;connectomeDB2020:18199556;talklr:18199556	MG -> INH	0.280352	0.028242	0	0.199081	0.00658417	0	MG_HSP90AA1	0.908245	8.3e-37	Upregulated
MG	OPC	HSP90AA1	EGFR	HSP90AA1 - EGFR	not annotated	-	BioGRID:16024644;CellTalkDB:18199556;IntAct:20029029;IntAct:24658140;IntAct:31980649;LRdb:18199556;Lit-BM-17:12006493;Lit-BM-17:12471035;Lit-BM-17:16024644;Lit-BM-17:16849543;Lit-BM-17:20029029;Lit-BM-17:23956138;Lit-BM-17:24189400;Lit-BM-17:24658140;Lit-BM-17:25402006;Ramilowski2015:18199556;connectomeDB2020:18199556;talklr:18199556	MG -> OPC	0.321721	0.0446776	0	0.240472	0.0156312	0	MG_HSP90AA1	0.908245	8.3e-37	Upregulated
ODC	INH	HSP90AA1	EGFR	HSP90AA1 - EGFR	not annotated	-	BioGRID:16024644;CellTalkDB:18199556;IntAct:20029029;IntAct:24658140;IntAct:31980649;LRdb:18199556;Lit-BM-17:12006493;Lit-BM-17:12471035;Lit-BM-17:16024644;Lit-BM-17:16849543;Lit-BM-17:20029029;Lit-BM-17:23956138;Lit-BM-17:24189400;Lit-BM-17:24658140;Lit-BM-17:25402006;Ramilowski2015:18199556;connectomeDB2020:18199556;talklr:18199556	ODC -> INH	0.338092	0.0519342	0	0.298025	0.0348948	0	ODC_HSP90AA1	0.214999	3.81e-115	Upregulated
ODC	OPC	HSP90AA1	EGFR	HSP90AA1 - EGFR	not annotated	-	BioGRID:16024644;CellTalkDB:18199556;IntAct:20029029;IntAct:24658140;IntAct:31980649;LRdb:18199556;Lit-BM-17:12006493;Lit-BM-17:12471035;Lit-BM-17:16024644;Lit-BM-17:16849543;Lit-BM-17:20029029;Lit-BM-17:23956138;Lit-BM-17:24189400;Lit-BM-17:24658140;Lit-BM-17:25402006;Ramilowski2015:18199556;connectomeDB2020:18199556;talklr:18199556	ODC -> OPC	0.397899	0.0810083	0	0.395378	0.0797207	0	ODC_HSP90AA1	0.214999	3.81e-115	Upregulated
OPC	INH	HSP90AA1	EGFR	HSP90AA1 - EGFR	not annotated	-	BioGRID:16024644;CellTalkDB:18199556;IntAct:20029029;IntAct:24658140;IntAct:31980649;LRdb:18199556;Lit-BM-17:12006493;Lit-BM-17:12471035;Lit-BM-17:16024644;Lit-BM-17:16849543;Lit-BM-17:20029029;Lit-BM-17:23956138;Lit-BM-17:24189400;Lit-BM-17:24658140;Lit-BM-17:25402006;Ramilowski2015:18199556;connectomeDB2020:18199556;talklr:18199556	OPC -> INH	0.252821	0.0191516	0	0.2178	0.0101389	0	OPC_HSP90AA1	0.256728	2.47e-16	Upregulated
OPC	OPC	HSP90AA1	EGFR	HSP90AA1 - EGFR	not annotated	-	BioGRID:16024644;CellTalkDB:18199556;IntAct:20029029;IntAct:24658140;IntAct:31980649;LRdb:18199556;Lit-BM-17:12006493;Lit-BM-17:12471035;Lit-BM-17:16024644;Lit-BM-17:16849543;Lit-BM-17:20029029;Lit-BM-17:23956138;Lit-BM-17:24189400;Lit-BM-17:24658140;Lit-BM-17:25402006;Ramilowski2015:18199556;connectomeDB2020:18199556;talklr:18199556	OPC -> OPC	0.286431	0.0304629	0	0.267976	0.0239526	0	OPC_HSP90AA1	0.256728	2.47e-16	Upregulated
MG	ASC	HSP90B1	LRP1	HSP90B1 - LRP1	not annotated	-	CellTalkDB:11290339;HPRD:11861214	MG -> ASC	0.199526	0.00665837	0	NA	NA	NA	MG_HSP90B1	0.37517	2.31e-19	Upregulated
MG	EX	HSP90B1	LRP1	HSP90B1 - LRP1	not annotated	-	CellTalkDB:11290339;HPRD:11861214	MG -> EX	0.150068	0.0012765	0	NA	NA	NA	MG_HSP90B1	0.37517	2.31e-19	Upregulated
MG	INH	HSP90B1	LRP1	HSP90B1 - LRP1	not annotated	-	CellTalkDB:11290339;HPRD:11861214	MG -> INH	0.152916	0.00144518	0	NA	NA	NA	MG_HSP90B1	0.37517	2.31e-19	Upregulated
MG	MG	HSP90B1	LRP1	HSP90B1 - LRP1	not annotated	-	CellTalkDB:11290339;HPRD:11861214	MG -> MG	0.204421	0.00750745	0	NA	NA	NA	MG_HSP90B1	0.37517	2.31e-19	Upregulated
MG	OPC	HSP90B1	LRP1	HSP90B1 - LRP1	not annotated	-	CellTalkDB:11290339;HPRD:11861214	MG -> OPC	0.216751	0.00991627	0	NA	NA	NA	MG_HSP90B1	0.37517	2.31e-19	Upregulated
MG	MG	HSP90B1	TLR1	HSP90B1 - TLR1	not annotated	-	CellTalkDB:32196115;HPRD:11584270;InnateDB:11584270	MG -> MG	0.171741	0.00295958	0	NA	NA	NA	MG_HSP90B1	0.37517	2.31e-19	Upregulated
MG	MG	HSP90B1	TLR2	HSP90B1 - TLR2	not annotated	-	CellTalkDB:11912201;HPRD:11912201;InnateDB:11584270	MG -> MG	0.225673	0.0119002	0	NA	NA	NA	MG_HSP90B1	0.37517	2.31e-19	Upregulated
ASC	INH	HSPA1A	GRIN2D	HSPA1A - GRIN2D	not annotated	-	CellTalkDB:32196115;HPRD:10862698	ASC -> INH	0.173458	0.00313515	0	NA	NA	NA	ASC_HSPA1A	0.100904	3.03e-22	Upregulated
ASC	OPC	HSPA1A	GRIN2D	HSPA1A - GRIN2D	not annotated	-	CellTalkDB:32196115;HPRD:10862698	ASC -> OPC	0.134166	0.000579423	0	NA	NA	NA	ASC_HSPA1A	0.100904	3.03e-22	Upregulated
MG	INH	HSPA1A	GRIN2D	HSPA1A - GRIN2D	not annotated	-	CellTalkDB:32196115;HPRD:10862698	MG -> INH	0.193996	0.00577191	0	0.162122	0.00209502	0	MG_HSPA1A	0.218705	2.32e-16	Upregulated
MG	OPC	HSPA1A	GRIN2D	HSPA1A - GRIN2D	not annotated	-	CellTalkDB:32196115;HPRD:10862698	MG -> OPC	0.146178	0.00106904	0	0.144217	0.000974083	0	MG_HSPA1A	0.218705	2.32e-16	Upregulated
ODC	INH	HSPA1A	GRIN2D	HSPA1A - GRIN2D	not annotated	-	CellTalkDB:32196115;HPRD:10862698	ODC -> INH	0.189128	0.00505482	0	0.154343	0.00153524	0	ODC_HSPA1A	0.332069	3.96e-258	Upregulated
ODC	OPC	HSPA1A	GRIN2D	HSPA1A - GRIN2D	not annotated	-	CellTalkDB:32196115;HPRD:10862698	ODC -> OPC	0.143385	0.000935676	0	0.138022	0.000713594	0	ODC_HSPA1A	0.332069	3.96e-258	Upregulated
ASC	INH	ITGAV	THY1	ITGAV - THY1	not annotated	cell_surface_ligand-receptor	Adhesome:15897908;HPRD:15897908;connectomeDB2020:18346467	ASC -> INH	0.179421	0.00379727	0	0.172112	0.00299694	0	ASC_ITGAV	0.181653	2.63e-13	Upregulated
EX	INH	LAMA2	ITGA3_ITGB1	LAMA2 - (ITGA3+ITGB1)	LAMININ	ecm-adhesion		EX -> INH	0.124888	0.000333064	0	NA	NA	NA	EX_LAMA2	0.161009	8.56e-10	Upregulated
EX	ASC	LAMA2	ITGA6_ITGB1	LAMA2 - (ITGA6+ITGB1)	LAMININ	ecm-adhesion		EX -> ASC	0.142275	0.000886119	0	NA	NA	NA	EX_LAMA2	0.161009	8.56e-10	Upregulated
EX	ASC	LAMA2	ITGA6_ITGB4	LAMA2 - (ITGA6+ITGB4)	LAMININ	ecm-adhesion		EX -> ASC	0.160985	0.00200569	0	NA	NA	NA	EX_LAMA2	0.161009	8.56e-10	Upregulated
EX	ASC	LAMA2	ITGA7_ITGB1	LAMA2 - (ITGA7+ITGB1)	LAMININ	ecm-adhesion	Cellinker:11278916	EX -> ASC	0.139816	0.000783108	0	NA	NA	NA	EX_LAMA2	0.161009	8.56e-10	Upregulated
EX	INH	LAMA2	ITGA9_ITGB1	LAMA2 - (ITGA9+ITGB1)	LAMININ	ecm-adhesion	Cellinker:11278916	EX -> INH	0.129975	0.00045565	0	NA	NA	NA	EX_LAMA2	0.161009	8.56e-10	Upregulated
EX	MG	LAMA2	ITGA9_ITGB1	LAMA2 - (ITGA9+ITGB1)	LAMININ	ecm-adhesion	Cellinker:11278916	EX -> MG	0.141374	0.000847314	0	NA	NA	NA	EX_LAMA2	0.161009	8.56e-10	Upregulated
EX	OPC	LAMA2	ITGA9_ITGB1	LAMA2 - (ITGA9+ITGB1)	LAMININ	ecm-adhesion	Cellinker:11278916	EX -> OPC	0.140861	0.000825769	0	NA	NA	NA	EX_LAMA2	0.161009	8.56e-10	Upregulated
EX	ASC	LAMA2	CD44	LAMA2 - CD44	LAMININ	ecm-receptor		EX -> ASC	0.15336	0.00147279	0	NA	NA	NA	EX_LAMA2	0.161009	8.56e-10	Upregulated
EX	ASC	LAMA2	DAG1	LAMA2 - DAG1	LAMININ	ecm-receptor	HPRD:16709410;HPRD:7925941;connectomeDB2020:30530204	EX -> ASC	0.125753	0.000351924	0	NA	NA	NA	EX_LAMA2	0.161009	8.56e-10	Upregulated
EX	OPC	LAMA2	DAG1	LAMA2 - DAG1	LAMININ	ecm-receptor	HPRD:16709410;HPRD:7925941;connectomeDB2020:30530204	EX -> OPC	0.124554	0.000325985	0	NA	NA	NA	EX_LAMA2	0.161009	8.56e-10	Upregulated
ASC	ODC	LAMC1	ITGA2_ITGB1	LAMC1 - (ITGA2+ITGB1)	LAMININ	ecm-adhesion		ASC -> ODC	0.168319	0.00262918	0	NA	NA	NA	ASC_LAMC1	0.122728	3.74e-10	Upregulated
ASC	INH	LAMC1	ITGA3_ITGB1	LAMC1 - (ITGA3+ITGB1)	LAMININ	ecm-adhesion		ASC -> INH	0.13783	0.000706426	0	0.136149	0.000645873	0	ASC_LAMC1	0.122728	3.74e-10	Upregulated
ASC	ASC	LAMC1	ITGA6_ITGB1	LAMC1 - (ITGA6+ITGB1)	LAMININ	ecm-adhesion		ASC -> ASC	0.159302	0.00187829	0	0.156884	0.00170506	0	ASC_LAMC1	0.122728	3.74e-10	Upregulated
ASC	INH	LAMC1	ITGA9_ITGB1	LAMC1 - (ITGA9+ITGB1)	LAMININ	ecm-adhesion		ASC -> INH	0.14405	0.000966297	0	0.143095	0.000922559	0	ASC_LAMC1	0.122728	3.74e-10	Upregulated
ASC	MG	LAMC1	ITGA9_ITGB1	LAMC1 - (ITGA9+ITGB1)	LAMININ	ecm-adhesion		ASC -> MG	0.158174	0.00179611	0	NA	NA	NA	ASC_LAMC1	0.122728	3.74e-10	Upregulated
ASC	ASC	LAMC1	ITGAV_ITGB8	LAMC1 - (ITGAV+ITGB8)	LAMININ	ecm-receptor		ASC -> ASC	0.192294	0.00551453	0	0.184554	0.00443398	0	ASC_LAMC1	0.122728	3.74e-10	Upregulated
ASC	EX	LAMC1	ITGAV_ITGB8	LAMC1 - (ITGAV+ITGB8)	LAMININ	ecm-receptor		ASC -> EX	0.139507	0.000770778	0	0.138409	0.000728177	0	ASC_LAMC1	0.122728	3.74e-10	Upregulated
ASC	ODC	LAMC1	ITGAV_ITGB8	LAMC1 - (ITGAV+ITGB8)	LAMININ	ecm-receptor		ASC -> ODC	0.171961	0.00298166	0	0.170647	0.00285109	0	ASC_LAMC1	0.122728	3.74e-10	Upregulated
ASC	OPC	LAMC1	ITGAV_ITGB8	LAMC1 - (ITGAV+ITGB8)	LAMININ	ecm-receptor		ASC -> OPC	0.195431	0.00599462	0	0.192945	0.00561216	0	ASC_LAMC1	0.122728	3.74e-10	Upregulated
ASC	ASC	LAMC1	CD44	LAMC1 - CD44	LAMININ	ecm-receptor		ASC -> ASC	0.173311	0.00311979	0	0.15519	0.00159046	0	ASC_LAMC1	0.122728	3.74e-10	Upregulated
ASC	ASC	LAMC1	DAG1	LAMC1 - DAG1	LAMININ	ecm-receptor		ASC -> ASC	0.138884	0.000746413	0	0.135054	0.000608526	0	ASC_LAMC1	0.122728	3.74e-10	Upregulated
EX	INH	NRG1	ADGRL1	NRG1 - ADGRL1	NRG	cell_surface_ligand-receptor	CellTalkDB:32103204	EX -> INH	0.236705	0.0146302	0	0.226898	0.0121884	0	EX_NRG1	0.210407	9e-07	Upregulated
EX	ASC	NRG1	EGFR	NRG1 - EGFR	NRG	cell_surface_ligand-receptor	BioGRID:7730382;CellTalkDB:32251632;Cellinker:30813222;Lit-BM-17:24658140;Lit-BM-17:25402006;Lit-BM-17:7730382	EX -> ASC	0.288358	0.0311822	0	0.279463	0.0279233	0	EX_NRG1	0.210407	9e-07	Upregulated
EX	INH	NRG1	EGFR	NRG1 - EGFR	NRG	cell_surface_ligand-receptor	BioGRID:7730382;CellTalkDB:32251632;Cellinker:30813222;Lit-BM-17:24658140;Lit-BM-17:25402006;Lit-BM-17:7730382	EX -> INH	0.262423	0.022134	0	0.218061	0.0101949	0	EX_NRG1	0.210407	9e-07	Upregulated
EX	OPC	NRG1	EGFR	NRG1 - EGFR	NRG	cell_surface_ligand-receptor	BioGRID:7730382;CellTalkDB:32251632;Cellinker:30813222;Lit-BM-17:24658140;Lit-BM-17:25402006;Lit-BM-17:7730382	EX -> OPC	0.298658	0.0351435	0	0.268366	0.024083	0	EX_NRG1	0.210407	9e-07	Upregulated
EX	EX	NRG1	GPC1	NRG1 - GPC1	NRG	cell_surface_ligand-receptor	CellTalkDB:32196115	EX -> EX	0.17229	0.00301493	0	0.16877	0.00267122	0	EX_NRG1	0.210407	9e-07	Upregulated
EX	INH	NRG1	GPC1	NRG1 - GPC1	NRG	cell_surface_ligand-receptor	CellTalkDB:32196115	EX -> INH	0.175788	0.00338409	0	0.168999	0.00269273	0	EX_NRG1	0.210407	9e-07	Upregulated
EX	ASC	NRG1	LGR4	NRG1 - LGR4	NRG	cell_surface_ligand-receptor	CellTalkDB:32103204	EX -> ASC	0.286127	0.0303503	0	0.27681	0.0269821	0	EX_NRG1	0.210407	9e-07	Upregulated
EX	EX	NRG1	LGR4	NRG1 - LGR4	NRG	cell_surface_ligand-receptor	CellTalkDB:32103204	EX -> EX	0.171259	0.00291148	0	0.164988	0.00233198	0	EX_NRG1	0.210407	9e-07	Upregulated
EX	INH	NRG1	LGR4	NRG1 - LGR4	NRG	cell_surface_ligand-receptor	CellTalkDB:32103204	EX -> INH	0.182749	0.00420284	0	0.176867	0.00350359	0	EX_NRG1	0.210407	9e-07	Upregulated
EX	ODC	NRG1	LGR4	NRG1 - LGR4	NRG	cell_surface_ligand-receptor	CellTalkDB:32103204	EX -> ODC	0.195084	0.00594037	0	NA	NA	NA	EX_NRG1	0.210407	9e-07	Upregulated
EX	EX	NRG1	NETO2	NRG1 - NETO2	NRG	cell_surface_ligand-receptor		EX -> EX	0.188681	0.00499187	0	0.181265	0.0040187	0	EX_NRG1	0.210407	9e-07	Upregulated
EX	INH	NRG1	NETO2	NRG1 - NETO2	NRG	cell_surface_ligand-receptor		EX -> INH	0.259229	0.0211188	0	0.252136	0.0189469	0	EX_NRG1	0.210407	9e-07	Upregulated
EX	OPC	NRG1	NETO2	NRG1 - NETO2	NRG	cell_surface_ligand-receptor		EX -> OPC	0.236181	0.0144937	0	0.229271	0.0127574	0	EX_NRG1	0.210407	9e-07	Upregulated
EX	INH	NRG3	EGFR	NRG3 - EGFR	not annotated	-	SignaLink3:23331499;SignaLink3:9772300	EX -> INH	0.423318	0.0942041	0	0.372031	0.0680203	0	EX_NRG3	0.132591	4.39e-14	Upregulated
INH	INH	NRG3	EGFR	NRG3 - EGFR	not annotated	-	SignaLink3:23331499;SignaLink3:9772300	INH -> INH	0.424398	0.0947724	0	0.373149	0.0685705	0	INH_NRG3	0.12552	3.02e-14	Upregulated
EX	ODC	NRG3	ERBB3	NRG3 - ERBB3	not annotated	cell_surface_ligand-receptor	CellTalkDB:9772300	EX -> ODC	0.377708	0.0708248	0	NA	NA	NA	EX_NRG3	0.132591	4.39e-14	Upregulated
EX	OPC	NRG3	ERBB3	NRG3 - ERBB3	not annotated	cell_surface_ligand-receptor	CellTalkDB:9772300	EX -> OPC	0.256684	0.0203263	0	NA	NA	NA	EX_NRG3	0.132591	4.39e-14	Upregulated
INH	ODC	NRG3	ERBB3	NRG3 - ERBB3	not annotated	cell_surface_ligand-receptor	CellTalkDB:9772300	INH -> ODC	0.37859	0.0712631	0	NA	NA	NA	INH_NRG3	0.12552	3.02e-14	Upregulated
INH	OPC	NRG3	ERBB3	NRG3 - ERBB3	not annotated	cell_surface_ligand-receptor	CellTalkDB:9772300	INH -> OPC	0.257113	0.020459	0	NA	NA	NA	INH_NRG3	0.12552	3.02e-14	Upregulated
EX	OPC	NRXN1	NLGN2	NRXN1 - NLGN2	NRXN	cell_surface_ligand-receptor	HPRD:8576240;SIGNOR:22626543	EX -> OPC	0.253812	0.0194498	0	NA	NA	NA	EX_NRXN1	0.190606	6.54e-27	Upregulated
EX	OPC	NRXN1	NLGN3	NRXN1 - NLGN3	NRXN	cell_surface_ligand-receptor	HPRD:8576240;HPRD:9325340	EX -> OPC	0.375838	0.0698979	0	NA	NA	NA	EX_NRXN1	0.190606	6.54e-27	Upregulated
OPC	ASC	OMG	LINGO1	OMG - LINGO1	not annotated	-	Baccin2019:14966521;CellTalkDB:14966521;Cellinker:14966521;HPMR:14966521;LRdb:14966521;SIGNOR:15694321;connectomeDB2020:14966521	OPC -> ASC	0.19207	0.00548118	0	NA	NA	NA	OPC_OMG	0.118359	7.56e-05	Upregulated
OPC	EX	OMG	LINGO1	OMG - LINGO1	not annotated	-	Baccin2019:14966521;CellTalkDB:14966521;Cellinker:14966521;HPMR:14966521;LRdb:14966521;SIGNOR:15694321;connectomeDB2020:14966521	OPC -> EX	0.209285	0.00841133	0	0.193044	0.00562706	0	OPC_OMG	0.118359	7.56e-05	Upregulated
OPC	INH	OMG	LINGO1	OMG - LINGO1	not annotated	-	Baccin2019:14966521;CellTalkDB:14966521;Cellinker:14966521;HPMR:14966521;LRdb:14966521;SIGNOR:15694321;connectomeDB2020:14966521	OPC -> INH	0.191652	0.00541922	0	NA	NA	NA	OPC_OMG	0.118359	7.56e-05	Upregulated
OPC	ODC	OMG	LINGO1	OMG - LINGO1	not annotated	-	Baccin2019:14966521;CellTalkDB:14966521;Cellinker:14966521;HPMR:14966521;LRdb:14966521;SIGNOR:15694321;connectomeDB2020:14966521	OPC -> ODC	0.192139	0.00549149	0	NA	NA	NA	OPC_OMG	0.118359	7.56e-05	Upregulated
OPC	OPC	OMG	LINGO1	OMG - LINGO1	not annotated	-	Baccin2019:14966521;CellTalkDB:14966521;Cellinker:14966521;HPMR:14966521;LRdb:14966521;SIGNOR:15694321;connectomeDB2020:14966521	OPC -> OPC	0.203343	0.0073153	0	0.193079	0.00563237	0	OPC_OMG	0.118359	7.56e-05	Upregulated
EX	OPC	PDGFC	PDGFRA	PDGFC - PDGFRA	PDGF	cell_surface_ligand-receptor	Baccin2019:10806482;Baccin2019:11297552;Baccin2019:11342471;CellChatDB:15207812;CellTalkDB:10806482;Cellinker:15207812;Cellinker:28267575;DIP:11297552;DIP:20534510;HPMR:10806482;HPMR:15207811;HPRD:10806482;HPRD:11297552;HPRD:11342471;ICELLNET:15207811;ICELLNET:9739761;IntAct:11297552;IntAct:20534510;LRdb:10806482;LRdb:11297552;LRdb:11342471;SignaLink3:10806482;SignaLink3:11297552;SignaLink3:11342…	EX -> OPC	0.174192	0.00321224	0	0.167594	0.00256247	0	EX_PDGFC	0.145374	4.38e-08	Upregulated
ASC	ASC	RIMS1	CACNA1C	RIMS1 - CACNA1C	not annotated	-	Baccin2019:11438519;CellTalkDB:11438519;HPRD:11438519;LRdb:11438519	ASC -> ASC	0.22421	0.0115612	0	NA	NA	NA	ASC_RIMS1	0.621547	6.75e-27	Upregulated
ASC	EX	RIMS1	CACNA1C	RIMS1 - CACNA1C	not annotated	-	Baccin2019:11438519;CellTalkDB:11438519;HPRD:11438519;LRdb:11438519	ASC -> EX	0.273878	0.0259584	0	NA	NA	NA	ASC_RIMS1	0.621547	6.75e-27	Upregulated
ASC	INH	RIMS1	CACNA1C	RIMS1 - CACNA1C	not annotated	-	Baccin2019:11438519;CellTalkDB:11438519;HPRD:11438519;LRdb:11438519	ASC -> INH	0.268284	0.0240555	0	NA	NA	NA	ASC_RIMS1	0.621547	6.75e-27	Upregulated
ASC	OPC	RIMS1	CACNA1C	RIMS1 - CACNA1C	not annotated	-	Baccin2019:11438519;CellTalkDB:11438519;HPRD:11438519;LRdb:11438519	ASC -> OPC	0.2327	0.0136042	0	NA	NA	NA	ASC_RIMS1	0.621547	6.75e-27	Upregulated
ASC	EX	RIMS1	SLC17A7	RIMS1 - SLC17A7	not annotated	-	CellTalkDB:32196115	ASC -> EX	0.190052	0.00518644	0	NA	NA	NA	ASC_RIMS1	0.621547	6.75e-27	Upregulated
EX	ASC	RSPO2	LGR4	RSPO2 - LGR4	not annotated	ligand-receptor	Baccin2019:2169364621693640;CellTalkDB:21693646;Cellinker:21693646;Cellinker:29769720;Guide2Pharma:21693646;LRdb:21693646;Lit-BM-17:24050775;Lit-BM-17:25504990;SIGNOR:21693646;connectomeDB2020:21693646;scConnect:21693646	EX -> ASC	0.211461	0.00883522	0	0.211221	0.00878787	0	EX_RSPO2	0.189912	1.92e-11	Upregulated
EX	EX	RSPO2	LGR4	RSPO2 - LGR4	not annotated	ligand-receptor	Baccin2019:2169364621693640;CellTalkDB:21693646;Cellinker:21693646;Cellinker:29769720;Guide2Pharma:21693646;LRdb:21693646;Lit-BM-17:24050775;Lit-BM-17:25504990;SIGNOR:21693646;connectomeDB2020:21693646;scConnect:21693646	EX -> EX	0.140984	0.000830889	0	0.138893	0.00074675	0	EX_RSPO2	0.189912	1.92e-11	Upregulated
EX	INH	RSPO2	LGR4	RSPO2 - LGR4	not annotated	ligand-receptor	Baccin2019:2169364621693640;CellTalkDB:21693646;Cellinker:21693646;Cellinker:29769720;Guide2Pharma:21693646;LRdb:21693646;Lit-BM-17:24050775;Lit-BM-17:25504990;SIGNOR:21693646;connectomeDB2020:21693646;scConnect:21693646	EX -> INH	0.148699	0.00120053	0	0.147234	0.00112282	0	EX_RSPO2	0.189912	1.92e-11	Upregulated
EX	ODC	RSPO2	LGR4	RSPO2 - LGR4	not annotated	ligand-receptor	Baccin2019:2169364621693640;CellTalkDB:21693646;Cellinker:21693646;Cellinker:29769720;Guide2Pharma:21693646;LRdb:21693646;Lit-BM-17:24050775;Lit-BM-17:25504990;SIGNOR:21693646;connectomeDB2020:21693646;scConnect:21693646	EX -> ODC	0.156796	0.00169897	0	NA	NA	NA	EX_RSPO2	0.189912	1.92e-11	Upregulated
EX	ODC	RSPO2	LGR5	RSPO2 - LGR5	not annotated	ligand-receptor	Baccin2019:2169364621693640;CellTalkDB:21693646;Cellinker:21693646;Cellinker:29769720;Guide2Pharma:21693646;LRdb:21693646;SIGNOR:21693646;connectomeDB2020:21693646;scConnect:21693646	EX -> ODC	0.194419	0.00583711	0	0.172036	0.00298922	0	EX_RSPO2	0.189912	1.92e-11	Upregulated
EX	OPC	RSPO2	LGR5	RSPO2 - LGR5	not annotated	ligand-receptor	Baccin2019:2169364621693640;CellTalkDB:21693646;Cellinker:21693646;Cellinker:29769720;Guide2Pharma:21693646;LRdb:21693646;SIGNOR:21693646;connectomeDB2020:21693646;scConnect:21693646	EX -> OPC	0.15297	0.00144853	0	0.14767	0.00114556	0	EX_RSPO2	0.189912	1.92e-11	Upregulated
EX	ASC	RSPO2	ZNRF3	RSPO2 - ZNRF3	not annotated	-	BioGRID:28600110;CellTalkDB:26123262;Cellinker:29405118;Cellinker:29769720;Lit-BM-17:24050775;Lit-BM-17:25504990;connectomeDB2020:29769720	EX -> ASC	0.247906	0.017707	0	NA	NA	NA	EX_RSPO2	0.189912	1.92e-11	Upregulated
EX	EX	RSPO2	ZNRF3	RSPO2 - ZNRF3	not annotated	-	BioGRID:28600110;CellTalkDB:26123262;Cellinker:29405118;Cellinker:29769720;Lit-BM-17:24050775;Lit-BM-17:25504990;connectomeDB2020:29769720	EX -> EX	0.177703	0.00359805	0	NA	NA	NA	EX_RSPO2	0.189912	1.92e-11	Upregulated
EX	INH	RSPO2	ZNRF3	RSPO2 - ZNRF3	not annotated	-	BioGRID:28600110;CellTalkDB:26123262;Cellinker:29405118;Cellinker:29769720;Lit-BM-17:24050775;Lit-BM-17:25504990;connectomeDB2020:29769720	EX -> INH	0.142366	0.000890134	0	NA	NA	NA	EX_RSPO2	0.189912	1.92e-11	Upregulated
EX	OPC	RSPO2	ZNRF3	RSPO2 - ZNRF3	not annotated	-	BioGRID:28600110;CellTalkDB:26123262;Cellinker:29405118;Cellinker:29769720;Lit-BM-17:24050775;Lit-BM-17:25504990;connectomeDB2020:29769720	EX -> OPC	0.159227	0.00187274	0	NA	NA	NA	EX_RSPO2	0.189912	1.92e-11	Upregulated
ASC	INH	RTN4	RTN4RL1	RTN4 - RTN4RL1	not annotated	-	Baccin2019:22133682;CellTalkDB:32196115;connectomeDB2020:22133682	ASC -> INH	0.188926	0.00502626	0	0.187663	0.00485033	0	ASC_RTN4	0.232661	3.94e-24	Upregulated
EX	EX	SEMA3A	NRP1_PLXNA1	SEMA3A - (NRP1+PLXNA1)	SEMA3	ligand-receptor	CellChatDB:27533782;CellPhoneDB:22325954;Cellinker:10520994;Cellinker:27533782;ICELLNET:22723296	EX -> EX	0.125512	0.000346586	0	NA	NA	NA	EX_SEMA3A	0.117814	0.004756	Upregulated
EX	ASC	SEMA3A	NRP1_PLXNA2	SEMA3A - (NRP1+PLXNA2)	SEMA3	ligand-receptor	CellChatDB:27533782;CellPhoneDB:22325954;Cellinker:10934324;Cellinker:27533782;ICELLNET:23104057	EX -> ASC	0.155498	0.0016109	0	NA	NA	NA	EX_SEMA3A	0.117814	0.004756	Upregulated
EX	EX	SEMA3A	NRP1_PLXNA2	SEMA3A - (NRP1+PLXNA2)	SEMA3	ligand-receptor	CellChatDB:27533782;CellPhoneDB:22325954;Cellinker:10934324;Cellinker:27533782;ICELLNET:23104057	EX -> EX	0.145164	0.00101919	0	NA	NA	NA	EX_SEMA3A	0.117814	0.004756	Upregulated
EX	EX	SEMA3A	NRP1_PLXNA4	SEMA3A - (NRP1+PLXNA4)	SEMA3	ligand-receptor	CellChatDB:27533782;CellPhoneDB:22325954;Cellinker:10520994;Cellinker:10934324;Cellinker:15721238;Cellinker:19887479;Cellinker:21059704;Cellinker:26633812;Cellinker:27533782;ICELLNET:20026901	EX -> EX	0.147369	0.00112981	0	NA	NA	NA	EX_SEMA3A	0.117814	0.004756	Upregulated
EX	MG	SEMA3A	NRP2	SEMA3A - NRP2	not annotated	ligand-receptor	CellTalkDB:21059704;Cellinker:26633812;LRdb:21059704;Ramilowski2015:21059704;connectomeDB2020:21059704;talklr:21059704	EX -> MG	0.141826	0.00086665	0	NA	NA	NA	EX_SEMA3A	0.117814	0.004756	Upregulated
ASC	EX	SEMA3D	NRP1_PLXNA1	SEMA3D - (NRP1+PLXNA1)	SEMA3	ligand-receptor	CellChatDB:27533782	ASC -> EX	0.133915	0.000571407	0	NA	NA	NA	ASC_SEMA3D	0.259208	3.09e-34	Upregulated
ASC	ASC	SEMA3D	NRP1_PLXNA2	SEMA3D - (NRP1+PLXNA2)	SEMA3	ligand-receptor	CellChatDB:27533782	ASC -> ASC	0.168582	0.00265366	0	NA	NA	NA	ASC_SEMA3D	0.259208	3.09e-34	Upregulated
ASC	EX	SEMA3D	NRP1_PLXNA2	SEMA3D - (NRP1+PLXNA2)	SEMA3	ligand-receptor	CellChatDB:27533782	ASC -> EX	0.156514	0.00167957	0	NA	NA	NA	ASC_SEMA3D	0.259208	3.09e-34	Upregulated
ASC	EX	SEMA3D	NRP1_PLXNA4	SEMA3D - (NRP1+PLXNA4)	SEMA3	ligand-receptor	CellChatDB:27533782;Cellinker:19887479;Cellinker:26633812;Cellinker:27533782	ASC -> EX	0.159077	0.00186174	0	NA	NA	NA	ASC_SEMA3D	0.259208	3.09e-34	Upregulated
ASC	MG	SEMA3D	PLXND1	SEMA3D - PLXND1	not annotated	ligand-receptor	CellTalkDB:31163177	ASC -> MG	0.148469	0.00118808	0	NA	NA	NA	ASC_SEMA3D	0.259208	3.09e-34	Upregulated
ODC	ODC	SEMA5A	MET	SEMA5A - MET	not annotated	cell_surface_ligand-receptor	CellTalkDB:15218527;HPMR:15218527;LRdb:15218527;connectomeDB2020:15218527	ODC -> ODC	0.159978	0.00192879	0	NA	NA	NA	ODC_SEMA5A	0.121219	6.78e-38	Upregulated
EX	INH	SLIT2	APP	SLIT2 - APP	not annotated	ligand-receptor	connectomeDB2020:28785723	EX -> INH	0.356891	0.0606899	0	0.35665	0.0605753	0	EX_SLIT2	0.208525	8.39e-09	Upregulated
INH	ASC	SLIT2	APP	SLIT2 - APP	not annotated	ligand-receptor	connectomeDB2020:28785723	INH -> ASC	0.219542	0.0105152	0.02	0.197158	0.00626938	0	INH_SLIT2	0.246205	3.41e-11	Upregulated
INH	EX	SLIT2	APP	SLIT2 - APP	not annotated	ligand-receptor	connectomeDB2020:28785723	INH -> EX	0.347656	0.0563369	0	0.307397	0.0386534	0	INH_SLIT2	0.246205	3.41e-11	Upregulated
INH	INH	SLIT2	APP	SLIT2 - APP	not annotated	ligand-receptor	connectomeDB2020:28785723	INH -> INH	0.359208	0.0617969	0	0.313642	0.0412399	0	INH_SLIT2	0.246205	3.41e-11	Upregulated
INH	ODC	SLIT2	APP	SLIT2 - APP	not annotated	ligand-receptor	connectomeDB2020:28785723	INH -> ODC	0.38943	0.0767	0	0.343832	0.0545632	0	INH_SLIT2	0.246205	3.41e-11	Upregulated
INH	OPC	SLIT2	APP	SLIT2 - APP	not annotated	ligand-receptor	connectomeDB2020:28785723	INH -> OPC	0.36108	0.0626954	0	0.321359	0.0445216	0	INH_SLIT2	0.246205	3.41e-11	Upregulated
EX	EX	SLIT2	DCC	SLIT2 - DCC	not annotated	ligand-receptor	CellTalkDB:32196115	EX -> EX	0.263059	0.022339	0	0.254833	0.0197591	0	EX_SLIT2	0.208525	8.39e-09	Upregulated
EX	INH	SLIT2	DCC	SLIT2 - DCC	not annotated	ligand-receptor	CellTalkDB:32196115	EX -> INH	0.283981	0.0295592	0	0.24783	0.0176851	0	EX_SLIT2	0.208525	8.39e-09	Upregulated
EX	ODC	SLIT2	DCC	SLIT2 - DCC	not annotated	ligand-receptor	CellTalkDB:32196115	EX -> ODC	0.211605	0.0088637	0	NA	NA	NA	EX_SLIT2	0.208525	8.39e-09	Upregulated
INH	EX	SLIT2	DCC	SLIT2 - DCC	not annotated	ligand-receptor	CellTalkDB:32196115	INH -> EX	0.264368	0.0227634	0	0.231353	0.0132681	0	INH_SLIT2	0.246205	3.41e-11	Upregulated
INH	INH	SLIT2	DCC	SLIT2 - DCC	not annotated	ligand-receptor	CellTalkDB:32196115	INH -> INH	0.285496	0.0301165	0	0.225531	0.0118671	0	INH_SLIT2	0.246205	3.41e-11	Upregulated
INH	ODC	SLIT2	DCC	SLIT2 - DCC	not annotated	ligand-receptor	CellTalkDB:32196115	INH -> ODC	0.212463	0.00903446	0	NA	NA	NA	INH_SLIT2	0.246205	3.41e-11	Upregulated
INH	OPC	SLIT2	DCC	SLIT2 - DCC	not annotated	ligand-receptor	CellTalkDB:32196115	INH -> OPC	0.428267	0.0968115	0	0.369436	0.0667482	0	INH_SLIT2	0.246205	3.41e-11	Upregulated
EX	INH	SLIT2	GPC1	SLIT2 - GPC1	not annotated	ligand-receptor	Baccin2019:10364234;Baccin2019:11375980;CellTalkDB:11375980;Cellinker:10364234;Cellinker:11375980;Cellinker:29317497;HPRD:10364234;HPRD:11375980;LRdb:10364234;LRdb:11375980;SIGNOR:10364234;connectomeDB2020:10364234;connectomeDB2020:11375980	EX -> INH	0.182453	0.00416574	0	0.17995	0.00385991	0	EX_SLIT2	0.208525	8.39e-09	Upregulated
INH	ASC	SLIT2	GPC1	SLIT2 - GPC1	not annotated	ligand-receptor	Baccin2019:10364234;Baccin2019:11375980;CellTalkDB:11375980;Cellinker:10364234;Cellinker:11375980;Cellinker:29317497;HPRD:10364234;HPRD:11375980;LRdb:10364234;LRdb:11375980;SIGNOR:10364234;connectomeDB2020:10364234;connectomeDB2020:11375980	INH -> ASC	0.182708	0.00419778	0	0.175327	0.00333383	0	INH_SLIT2	0.246205	3.41e-11	Upregulated
INH	EX	SLIT2	GPC1	SLIT2 - GPC1	not annotated	ligand-receptor	Baccin2019:10364234;Baccin2019:11375980;CellTalkDB:11375980;Cellinker:10364234;Cellinker:11375980;Cellinker:29317497;HPRD:10364234;HPRD:11375980;LRdb:10364234;LRdb:11375980;SIGNOR:10364234;connectomeDB2020:10364234;connectomeDB2020:11375980	INH -> EX	0.179305	0.00378351	0	0.167541	0.00255756	0	INH_SLIT2	0.246205	3.41e-11	Upregulated
INH	INH	SLIT2	GPC1	SLIT2 - GPC1	not annotated	ligand-receptor	Baccin2019:10364234;Baccin2019:11375980;CellTalkDB:11375980;Cellinker:10364234;Cellinker:11375980;Cellinker:29317497;HPRD:10364234;HPRD:11375980;LRdb:10364234;LRdb:11375980;SIGNOR:10364234;connectomeDB2020:10364234;connectomeDB2020:11375980	INH -> INH	0.183094	0.00424638	0	0.167766	0.00257815	0	INH_SLIT2	0.246205	3.41e-11	Upregulated
INH	EX	SLIT2	PLXNA1	SLIT2 - PLXNA1	not annotated	-	Cellinker:29317497	INH -> EX	0.175934	0.00340012	0	0.166719	0.0024834	0	INH_SLIT2	0.246205	3.41e-11	Upregulated
EX	OPC	SLIT2	ROBO1	SLIT2 - ROBO1	not annotated	ligand-receptor	Baccin2019:1010226810102260;CellTalkDB:10102268;Cellinker:10102268;Cellinker:31217826;DIP:17848514;HPRD:10102268;LRdb:10102268;Lit-BM-17:17848514;connectomeDB2020:10102268	EX -> OPC	0.341087	0.053301	0	0.339248	0.0524605	0	EX_SLIT2	0.208525	8.39e-09	Upregulated
INH	ASC	SLIT2	ROBO1	SLIT2 - ROBO1	not annotated	ligand-receptor	Baccin2019:1010226810102260;CellTalkDB:10102268;Cellinker:10102268;Cellinker:31217826;DIP:17848514;HPRD:10102268;LRdb:10102268;Lit-BM-17:17848514;connectomeDB2020:10102268	INH -> ASC	0.215494	0.00965282	0	0.199051	0.00657929	0	INH_SLIT2	0.246205	3.41e-11	Upregulated
INH	EX	SLIT2	ROBO1	SLIT2 - ROBO1	not annotated	ligand-receptor	Baccin2019:1010226810102260;CellTalkDB:10102268;Cellinker:10102268;Cellinker:31217826;DIP:17848514;HPRD:10102268;LRdb:10102268;Lit-BM-17:17848514;connectomeDB2020:10102268	INH -> EX	0.295828	0.0340356	0	0.270368	0.0247565	0	INH_SLIT2	0.246205	3.41e-11	Upregulated
INH	INH	SLIT2	ROBO1	SLIT2 - ROBO1	not annotated	ligand-receptor	Baccin2019:1010226810102260;CellTalkDB:10102268;Cellinker:10102268;Cellinker:31217826;DIP:17848514;HPRD:10102268;LRdb:10102268;Lit-BM-17:17848514;connectomeDB2020:10102268	INH -> INH	0.397035	0.0805667	0	0.353424	0.0590445	0	INH_SLIT2	0.246205	3.41e-11	Upregulated
INH	ODC	SLIT2	ROBO1	SLIT2 - ROBO1	not annotated	ligand-receptor	Baccin2019:1010226810102260;CellTalkDB:10102268;Cellinker:10102268;Cellinker:31217826;DIP:17848514;HPRD:10102268;LRdb:10102268;Lit-BM-17:17848514;connectomeDB2020:10102268	INH -> ODC	0.35895	0.0616732	0	0.319647	0.0437856	0	INH_SLIT2	0.246205	3.41e-11	Upregulated
INH	OPC	SLIT2	ROBO1	SLIT2 - ROBO1	not annotated	ligand-receptor	Baccin2019:1010226810102260;CellTalkDB:10102268;Cellinker:10102268;Cellinker:31217826;DIP:17848514;HPRD:10102268;LRdb:10102268;Lit-BM-17:17848514;connectomeDB2020:10102268	INH -> OPC	0.34322	0.054281	0	0.299856	0.035617	0	INH_SLIT2	0.246205	3.41e-11	Upregulated
EX	EX	SLIT2	ROBO2	SLIT2 - ROBO2	not annotated	ligand-receptor	Baccin2019:1513049510102260;CellTalkDB:15130495;Cellinker:10102268;Cellinker:15130495;Cellinker:29317497;Cellinker:31217826;HPMR:14761655;HPMR:15130495;HPRD:10102268;LRdb:1;LRdb:15130495;connectomeDB2020:10102268;connectomeDB2020:15130495	EX -> EX	0.412573	0.0885832	0	0.396029	0.0800529	0	EX_SLIT2	0.208525	8.39e-09	Upregulated
INH	EX	SLIT2	ROBO2	SLIT2 - ROBO2	not annotated	ligand-receptor	Baccin2019:1513049510102260;CellTalkDB:15130495;Cellinker:10102268;Cellinker:15130495;Cellinker:29317497;Cellinker:31217826;HPMR:14761655;HPMR:15130495;HPRD:10102268;LRdb:1;LRdb:15130495;connectomeDB2020:10102268;connectomeDB2020:15130495	INH -> EX	0.415579	0.0901501	0	0.344482	0.0548633	0	INH_SLIT2	0.246205	3.41e-11	Upregulated
INH	INH	SLIT2	ROBO2	SLIT2 - ROBO2	not annotated	ligand-receptor	Baccin2019:1513049510102260;CellTalkDB:15130495;Cellinker:10102268;Cellinker:15130495;Cellinker:29317497;Cellinker:31217826;HPMR:14761655;HPMR:15130495;HPRD:10102268;LRdb:1;LRdb:15130495;connectomeDB2020:10102268;connectomeDB2020:15130495	INH -> INH	0.480799	0.124946	0	0.412708	0.0886534	0	INH_SLIT2	0.246205	3.41e-11	Upregulated
ASC	ASC	SORBS1	ITGB5	SORBS1 - ITGB5	not annotated	-	CellTalkDB:32196115	ASC -> ASC	0.280786	0.028398	0	NA	NA	NA	ASC_SORBS1	0.297039	2.95e-59	Upregulated
ASC	MG	SORBS1	ITGB5	SORBS1 - ITGB5	not annotated	-	CellTalkDB:32196115	ASC -> MG	0.287038	0.0306889	0	NA	NA	NA	ASC_SORBS1	0.297039	2.95e-59	Upregulated
ODC	ASC	SORBS1	ITGB5	SORBS1 - ITGB5	not annotated	-	CellTalkDB:32196115	ODC -> ASC	0.154575	0.00155021	0	NA	NA	NA	ODC_SORBS1	0.205598	8.85e-125	Upregulated
ODC	MG	SORBS1	ITGB5	SORBS1 - ITGB5	not annotated	-	CellTalkDB:32196115	ODC -> MG	0.156506	0.00167901	0	NA	NA	NA	ODC_SORBS1	0.205598	8.85e-125	Upregulated
OPC	ASC	SORBS1	ITGB5	SORBS1 - ITGB5	not annotated	-	CellTalkDB:32196115	OPC -> ASC	0.231278	0.0132494	0	NA	NA	NA	OPC_SORBS1	0.126571	5.58e-12	Upregulated
OPC	MG	SORBS1	ITGB5	SORBS1 - ITGB5	not annotated	-	CellTalkDB:32196115	OPC -> MG	0.235573	0.0143363	0	NA	NA	NA	OPC_SORBS1	0.126571	5.58e-12	Upregulated
MG	INH	SPP1	ITGA8_ITGB1	SPP1 - (ITGA8+ITGB1)	SPP1	ligand-adhesion	Baccin2019:16988024;CellChatDB:21907263;Cellinker:21907263;ICELLNET:9614184	MG -> INH	0.203746	0.00738679	0	0.200589	0.00683756	0	MG_SPP1	0.307962	3.01e-12	Upregulated
MG	INH	SPP1	ITGA9_ITGB1	SPP1 - (ITGA9+ITGB1)	SPP1	ligand-adhesion	Baccin2019:16988024;CellChatDB:21907263;CellPhoneDB:1830891;CellPhoneDB:8970045;Cellinker:10593924;Cellinker:19417209;Cellinker:21907263;ICELLNET:8910476;SIGNOR:24241034	MG -> INH	0.209276	0.00840962	0	NA	NA	NA	MG_SPP1	0.307962	3.01e-12	Upregulated
MG	MG	SPP1	ITGA9_ITGB1	SPP1 - (ITGA9+ITGB1)	SPP1	ligand-adhesion	Baccin2019:16988024;CellChatDB:21907263;CellPhoneDB:1830891;CellPhoneDB:8970045;Cellinker:10593924;Cellinker:19417209;Cellinker:21907263;ICELLNET:8910476;SIGNOR:24241034	MG -> MG	0.240105	0.0155321	0	NA	NA	NA	MG_SPP1	0.307962	3.01e-12	Upregulated
MG	OPC	SPP1	ITGA9_ITGB1	SPP1 - (ITGA9+ITGB1)	SPP1	ligand-adhesion	Baccin2019:16988024;CellChatDB:21907263;CellPhoneDB:1830891;CellPhoneDB:8970045;Cellinker:10593924;Cellinker:19417209;Cellinker:21907263;ICELLNET:8910476;SIGNOR:24241034	MG -> OPC	0.23865	0.0151428	0	NA	NA	NA	MG_SPP1	0.307962	3.01e-12	Upregulated
MG	ASC	SPP1	ITGAV_ITGB1	SPP1 - (ITGAV+ITGB1)	SPP1	ligand-adhesion	Baccin2019:16988024;CellChatDB:21907263;ICELLNET:10673366	MG -> ASC	0.251445	0.0187415	0	0.240164	0.0155479	0	MG_SPP1	0.307962	3.01e-12	Upregulated
MG	INH	SPP1	ITGAV_ITGB1	SPP1 - (ITGAV+ITGB1)	SPP1	ligand-adhesion	Baccin2019:16988024;CellChatDB:21907263;ICELLNET:10673366	MG -> INH	0.196159	0.00610955	0	NA	NA	NA	MG_SPP1	0.307962	3.01e-12	Upregulated
MG	MG	SPP1	ITGAV_ITGB1	SPP1 - (ITGAV+ITGB1)	SPP1	ligand-adhesion	Baccin2019:16988024;CellChatDB:21907263;ICELLNET:10673366	MG -> MG	0.237288	0.0147828	0	NA	NA	NA	MG_SPP1	0.307962	3.01e-12	Upregulated
MG	ODC	SPP1	ITGAV_ITGB1	SPP1 - (ITGAV+ITGB1)	SPP1	ligand-adhesion	Baccin2019:16988024;CellChatDB:21907263;ICELLNET:10673366	MG -> ODC	0.221554	0.0109592	0	NA	NA	NA	MG_SPP1	0.307962	3.01e-12	Upregulated
MG	ASC	SPP1	ITGAV_ITGB5	SPP1 - (ITGAV+ITGB5)	SPP1	ligand-adhesion	Baccin2019:16988024;CellChatDB:21907263;Cellinker:21907263;ICELLNET:10673366	MG -> ASC	0.268392	0.0240916	0	0.263264	0.0224052	0	MG_SPP1	0.307962	3.01e-12	Upregulated
MG	ASC	SPP1	CD44	SPP1 - CD44	SPP1	ligand-receptor	Baccin2019:10657301;Baccin2019:12377945;CellChatDB:21907263;CellTalkDB:10657301;Cellinker:10657301;Cellinker:12377945;Cellinker:21907263;HPRD:10657301;HPRD:12377945;ICELLNET:8560266;LRdb:10657301;LRdb:12;Lit-BM-17:20146103;Lit-BM-17:20549562;connectomeDB2020:10657301;connectomeDB2020:12377945	MG -> ASC	0.27603	0.0267079	0	0.23775	0.0149043	0	MG_SPP1	0.307962	3.01e-12	Upregulated
ASC	ASC	VCL	ALK	VCL - ALK	not annotated	-	CellTalkDB:21213368	ASC -> ASC	0.166549	0.00246827	0	0.165596	0.00238448	0	ASC_VCL	0.153454	7.45e-07	Upregulated
ASC	INH	VCL	ALK	VCL - ALK	not annotated	-	CellTalkDB:21213368	ASC -> INH	0.195232	0.00596349	0	0.181451	0.00404152	0	ASC_VCL	0.153454	7.45e-07	Upregulated
ASC	OPC	VCL	ALK	VCL - ALK	not annotated	-	CellTalkDB:21213368	ASC -> OPC	0.246953	0.0174335	0	0.246591	0.0173303	0	ASC_VCL	0.153454	7.45e-07	Upregulated
MG	ASC	A2M	LRP1	A2M - LRP1	not annotated	-	AlzPathway:19026743;Baccin2019:10652313;Baccin2019:12194978;Baccin2019:1702392;CellTalkDB:10652313;HPRD:10652313;HPRD:12194978;LRdb:10652313;connectomeDB2020:10652313;connectomeDB2020:12194978;connectomeDB2020:1702392	MG -> ASC	0.224063	0.0115273	0	0.314701	0.0416848	0	MG_A2M	-0.289409	1.02e-19	Downregulated
MG	EX	A2M	LRP1	A2M - LRP1	not annotated	-	AlzPathway:19026743;Baccin2019:10652313;Baccin2019:12194978;Baccin2019:1702392;CellTalkDB:10652313;HPRD:10652313;HPRD:12194978;LRdb:10652313;connectomeDB2020:10652313;connectomeDB2020:12194978;connectomeDB2020:1702392	MG -> EX	0.163644	0.00221873	0	0.216939	0.00995579	0	MG_A2M	-0.289409	1.02e-19	Downregulated
MG	INH	A2M	LRP1	A2M - LRP1	not annotated	-	AlzPathway:19026743;Baccin2019:10652313;Baccin2019:12194978;Baccin2019:1702392;CellTalkDB:10652313;HPRD:10652313;HPRD:12194978;LRdb:10652313;connectomeDB2020:10652313;connectomeDB2020:12194978;connectomeDB2020:1702392	MG -> INH	0.167033	0.00251161	0	0.213503	0.00924409	0	MG_A2M	-0.289409	1.02e-19	Downregulated
MG	MG	A2M	LRP1	A2M - LRP1	not annotated	-	AlzPathway:19026743;Baccin2019:10652313;Baccin2019:12194978;Baccin2019:1702392;CellTalkDB:10652313;HPRD:10652313;HPRD:12194978;LRdb:10652313;connectomeDB2020:10652313;connectomeDB2020:12194978;connectomeDB2020:1702392	MG -> MG	0.230222	0.0129892	0	0.32575	0.0464288	0	MG_A2M	-0.289409	1.02e-19	Downregulated
MG	OPC	A2M	LRP1	A2M - LRP1	not annotated	-	AlzPathway:19026743;Baccin2019:10652313;Baccin2019:12194978;Baccin2019:1702392;CellTalkDB:10652313;HPRD:10652313;HPRD:12194978;LRdb:10652313;connectomeDB2020:10652313;connectomeDB2020:12194978;connectomeDB2020:1702392	MG -> OPC	0.245874	0.0171265	0	0.374725	0.0693475	0	MG_A2M	-0.289409	1.02e-19	Downregulated
ASC	ASC	APOE	ABCA1	APOE - ABCA1	APOE	-	CellTalkDB:24814386	ASC -> ASC	0.18422	0.0043906	0	0.281281	0.0285766	0	ASC_APOE	-0.276379	3.8e-23	Downregulated
ASC	OPC	APOE	ABCA1	APOE - ABCA1	APOE	-	CellTalkDB:24814386	ASC -> OPC	0.184712	0.00445459	0	0.23965	0.0154098	0	ASC_APOE	-0.276379	3.8e-23	Downregulated
ASC	ASC	APOE	LRP1	APOE - LRP1	APOE	ligand-receptor	AlzPathway:19026743;Baccin2019:11421580;CellTalkDB:11421580;Cellinker:11421580;Cellinker:31677479;HPRD:11421580;IntAct:15182176;IntAct:20030366;LRdb:11421580;connectomeDB2020:22622580;connectomeDB2020:2779654	ASC -> ASC	0.204548	0.00753033	0	0.277845	0.0273476	0	ASC_APOE	-0.276379	3.8e-23	Downregulated
ASC	EX	APOE	LRP1	APOE - LRP1	APOE	ligand-receptor	AlzPathway:19026743;Baccin2019:11421580;CellTalkDB:11421580;Cellinker:11421580;Cellinker:31677479;HPRD:11421580;IntAct:15182176;IntAct:20030366;LRdb:11421580;connectomeDB2020:22622580;connectomeDB2020:2779654	ASC -> EX	0.152908	0.00144469	0	0.198317	0.00645803	0	ASC_APOE	-0.276379	3.8e-23	Downregulated
ASC	INH	APOE	LRP1	APOE - LRP1	APOE	ligand-receptor	AlzPathway:19026743;Baccin2019:11421580;CellTalkDB:11421580;Cellinker:11421580;Cellinker:31677479;HPRD:11421580;IntAct:15182176;IntAct:20030366;LRdb:11421580;connectomeDB2020:22622580;connectomeDB2020:2779654	ASC -> INH	0.155866	0.00163556	0	0.195433	0.00599485	0	ASC_APOE	-0.276379	3.8e-23	Downregulated
ASC	MG	APOE	LRP1	APOE - LRP1	APOE	ligand-receptor	AlzPathway:19026743;Baccin2019:11421580;CellTalkDB:11421580;Cellinker:11421580;Cellinker:31677479;HPRD:11421580;IntAct:15182176;IntAct:20030366;LRdb:11421580;connectomeDB2020:22622580;connectomeDB2020:2779654	ASC -> MG	0.209692	0.00848966	0	0.286563	0.0305119	0	ASC_APOE	-0.276379	3.8e-23	Downregulated
ASC	OPC	APOE	LRP1	APOE - LRP1	APOE	ligand-receptor	AlzPathway:19026743;Baccin2019:11421580;CellTalkDB:11421580;Cellinker:11421580;Cellinker:31677479;HPRD:11421580;IntAct:15182176;IntAct:20030366;LRdb:11421580;connectomeDB2020:22622580;connectomeDB2020:2779654	ASC -> OPC	0.22267	0.0112101	0	0.324659	0.0459522	0	ASC_APOE	-0.276379	3.8e-23	Downregulated
ASC	ODC	APOE	LRP2	APOE - LRP2	APOE	ligand-receptor	Baccin2019:11421580;CellTalkDB:16266282;Cellinker:11421580;HPRD:11421580;LRdb:11421580;connectomeDB2020:1464627	ASC -> ODC	0.23521	0.0142426	0	0.325799	0.0464502	0	ASC_APOE	-0.276379	3.8e-23	Downregulated
ASC	ASC	APOE	LRP4	APOE - LRP4	APOE	ligand-receptor	CellTalkDB:25688974	ASC -> ASC	0.208244	0.00821287	0	0.299982	0.0356667	0	ASC_APOE	-0.276379	3.8e-23	Downregulated
ASC	ODC	APOE	LRP4	APOE - LRP4	APOE	ligand-receptor	CellTalkDB:25688974	ASC -> ODC	0.171375	0.00292293	0	0.221856	0.0110268	0	ASC_APOE	-0.276379	3.8e-23	Downregulated
ASC	OPC	APOE	LRP4	APOE - LRP4	APOE	ligand-receptor	CellTalkDB:25688974	ASC -> OPC	0.217249	0.0100216	0	0.306657	0.0383511	0	ASC_APOE	-0.276379	3.8e-23	Downregulated
ASC	ASC	APOE	LRP6	APOE - LRP6	APOE	ligand-receptor	CellTalkDB:22461740	ASC -> ASC	0.180427	0.00391714	0	0.257117	0.0204602	0	ASC_APOE	-0.276379	3.8e-23	Downregulated
ASC	EX	APOE	LRP6	APOE - LRP6	APOE	ligand-receptor	CellTalkDB:22461740	ASC -> EX	0.154879	0.00157001	0	0.196485	0.00616141	0	ASC_APOE	-0.276379	3.8e-23	Downregulated
ASC	INH	APOE	LRP6	APOE - LRP6	APOE	ligand-receptor	CellTalkDB:22461740	ASC -> INH	0.157746	0.00176551	0	0.200786	0.00687106	0	ASC_APOE	-0.276379	3.8e-23	Downregulated
ASC	ODC	APOE	LRP6	APOE - LRP6	APOE	ligand-receptor	CellTalkDB:22461740	ASC -> ODC	0.171878	0.00297333	0	0.270438	0.0247803	0	ASC_APOE	-0.276379	3.8e-23	Downregulated
ASC	OPC	APOE	LRP6	APOE - LRP6	APOE	ligand-receptor	CellTalkDB:22461740	ASC -> OPC	0.195296	0.00597339	0	0.269294	0.0243941	0	ASC_APOE	-0.276379	3.8e-23	Downregulated
ASC	EX	APOE	LRP8	APOE - LRP8	APOE	ligand-receptor	AlzPathway:16504486;Baccin2019:12167620;Baccin2019:12950167;BioGRID:12950167;BioGRID:8626535;CellTalkDB:12950167;Cellinker:12167620;Cellinker:12950167;HPRD:12167620;HPRD:12950167;LRdb:12167620;LRdb:12950167;connectomeDB2020:12167620;connectomeDB2020:12950167	ASC -> EX	0.137789	0.000704889	0	0.178304	0.00366699	0	ASC_APOE	-0.276379	3.8e-23	Downregulated
ASC	INH	APOE	LRP8	APOE - LRP8	APOE	ligand-receptor	AlzPathway:16504486;Baccin2019:12167620;Baccin2019:12950167;BioGRID:12950167;BioGRID:8626535;CellTalkDB:12950167;Cellinker:12167620;Cellinker:12950167;HPRD:12167620;HPRD:12950167;LRdb:12167620;LRdb:12950167;connectomeDB2020:12167620;connectomeDB2020:12950167	ASC -> INH	0.157628	0.0017572	0	0.211547	0.00885224	0	ASC_APOE	-0.276379	3.8e-23	Downregulated
ASC	OPC	APOE	LRP8	APOE - LRP8	APOE	ligand-receptor	AlzPathway:16504486;Baccin2019:12167620;Baccin2019:12950167;BioGRID:12950167;BioGRID:8626535;CellTalkDB:12950167;Cellinker:12167620;Cellinker:12950167;HPRD:12167620;HPRD:12950167;LRdb:12167620;LRdb:12950167;connectomeDB2020:12167620;connectomeDB2020:12950167	ASC -> OPC	NA	NA	NA	0.183656	0.00431798	0	ASC_APOE	-0.276379	3.8e-23	Downregulated
ASC	ASC	APOE	SCARB1	APOE - SCARB1	APOE	ligand-receptor	Baccin2019:12138091;CellTalkDB:12138091;Cellinker:12138091;HPRD:12138091;LRdb:12138091;connectomeDB2020:12138091	ASC -> ASC	0.145112	0.00101667	0	0.181406	0.00403596	0	ASC_APOE	-0.276379	3.8e-23	Downregulated
ASC	EX	APOE	SCARB1	APOE - SCARB1	APOE	ligand-receptor	Baccin2019:12138091;CellTalkDB:12138091;Cellinker:12138091;HPRD:12138091;LRdb:12138091;connectomeDB2020:12138091	ASC -> EX	0.147642	0.00114412	0	0.189212	0.00506668	0	ASC_APOE	-0.276379	3.8e-23	Downregulated
ASC	INH	APOE	SCARB1	APOE - SCARB1	APOE	ligand-receptor	Baccin2019:12138091;CellTalkDB:12138091;Cellinker:12138091;HPRD:12138091;LRdb:12138091;connectomeDB2020:12138091	ASC -> INH	0.149448	0.00124165	0	0.18865	0.00498752	0	ASC_APOE	-0.276379	3.8e-23	Downregulated
ASC	MG	APOE	SCARB1	APOE - SCARB1	APOE	ligand-receptor	Baccin2019:12138091;CellTalkDB:12138091;Cellinker:12138091;HPRD:12138091;LRdb:12138091;connectomeDB2020:12138091	ASC -> MG	0.169896	0.00277821	0	0.225512	0.0118628	0	ASC_APOE	-0.276379	3.8e-23	Downregulated
ASC	ODC	APOE	SCARB1	APOE - SCARB1	APOE	ligand-receptor	Baccin2019:12138091;CellTalkDB:12138091;Cellinker:12138091;HPRD:12138091;LRdb:12138091;connectomeDB2020:12138091	ASC -> ODC	0.16024	0.00194861	0	0.209361	0.00842603	0	ASC_APOE	-0.276379	3.8e-23	Downregulated
ASC	OPC	APOE	SCARB1	APOE - SCARB1	APOE	ligand-receptor	Baccin2019:12138091;CellTalkDB:12138091;Cellinker:12138091;HPRD:12138091;LRdb:12138091;connectomeDB2020:12138091	ASC -> OPC	NA	NA	NA	0.173018	0.00308955	0	ASC_APOE	-0.276379	3.8e-23	Downregulated
ASC	ASC	APOE	SDC2	APOE - SDC2	APOE	ligand-receptor	AlzPathway:9869645;CellTalkDB:15583000	ASC -> ASC	0.168783	0.00267242	0	0.21438	0.00942297	0	ASC_APOE	-0.276379	3.8e-23	Downregulated
ASC	ASC	APOE	SORL1	APOE - SORL1	APOE	-	Baccin2019:11294867;CellTalkDB:11294867;Cellinker:11294867;HPMR:11294867;HPMR:11557679;LRdb:11294867;SIGNOR:11557679;connectomeDB2020:11294867	ASC -> ASC	0.205818	0.0077608	0	0.291551	0.0323891	0	ASC_APOE	-0.276379	3.8e-23	Downregulated
ASC	EX	APOE	SORL1	APOE - SORL1	APOE	-	Baccin2019:11294867;CellTalkDB:11294867;Cellinker:11294867;HPMR:11294867;HPMR:11557679;LRdb:11294867;SIGNOR:11557679;connectomeDB2020:11294867	ASC -> EX	0.21023	0.00859399	0	0.291499	0.0323692	0	ASC_APOE	-0.276379	3.8e-23	Downregulated
ASC	INH	APOE	SORL1	APOE - SORL1	APOE	-	Baccin2019:11294867;CellTalkDB:11294867;Cellinker:11294867;HPMR:11294867;HPMR:11557679;LRdb:11294867;SIGNOR:11557679;connectomeDB2020:11294867	ASC -> INH	0.160289	0.00195234	0	0.207	0.00797913	0	ASC_APOE	-0.276379	3.8e-23	Downregulated
ASC	MG	APOE	SORL1	APOE - SORL1	APOE	-	Baccin2019:11294867;CellTalkDB:11294867;Cellinker:11294867;HPMR:11294867;HPMR:11557679;LRdb:11294867;SIGNOR:11557679;connectomeDB2020:11294867	ASC -> MG	0.264484	0.022801	0	0.436377	0.101105	0	ASC_APOE	-0.276379	3.8e-23	Downregulated
ASC	ODC	APOE	SORL1	APOE - SORL1	APOE	-	Baccin2019:11294867;CellTalkDB:11294867;Cellinker:11294867;HPMR:11294867;HPMR:11557679;LRdb:11294867;SIGNOR:11557679;connectomeDB2020:11294867	ASC -> ODC	0.162756	0.00214595	0	0.196863	0.00622193	0	ASC_APOE	-0.276379	3.8e-23	Downregulated
ASC	OPC	APOE	SORL1	APOE - SORL1	APOE	-	Baccin2019:11294867;CellTalkDB:11294867;Cellinker:11294867;HPMR:11294867;HPMR:11557679;LRdb:11294867;SIGNOR:11557679;connectomeDB2020:11294867	ASC -> OPC	0.187316	0.0048027	0	0.24494	0.0168631	0	ASC_APOE	-0.276379	3.8e-23	Downregulated
EX	EX	ARF1	CHRM3	ARF1 - CHRM3	not annotated	-	Baccin2019:12799371;CellTalkDB:12799371;HPRD:12799371;LRdb:12799371;connectomeDB2020:12799371	EX -> EX	0.225771	0.0119231	0	0.249949	0.0183006	0	EX_ARF1	-0.139198	0.0462624	Downregulated
EX	INH	ARF1	CHRM3	ARF1 - CHRM3	not annotated	-	Baccin2019:12799371;CellTalkDB:12799371;HPRD:12799371;LRdb:12799371;connectomeDB2020:12799371	EX -> INH	0.220152	0.0106486	0	0.2424	0.0161567	0	EX_ARF1	-0.139198	0.0462624	Downregulated
EX	ASC	ARF1	INSR	ARF1 - INSR	not annotated	-	Adhesome:9197239;CellTalkDB:9197239;HPRD:9197239;LRdb:9197239;MPPI:9197239;connectomeDB2020:9197239	EX -> ASC	0.17276	0.00306294	0	0.186117	0.00464041	0	EX_ARF1	-0.139198	0.0462624	Downregulated
EX	EX	ARF1	INSR	ARF1 - INSR	not annotated	-	Adhesome:9197239;CellTalkDB:9197239;HPRD:9197239;LRdb:9197239;MPPI:9197239;connectomeDB2020:9197239	EX -> EX	0.174114	0.00320392	0	0.190911	0.00531066	0	EX_ARF1	-0.139198	0.0462624	Downregulated
EX	INH	ARF1	INSR	ARF1 - INSR	not annotated	-	Adhesome:9197239;CellTalkDB:9197239;HPRD:9197239;LRdb:9197239;MPPI:9197239;connectomeDB2020:9197239	EX -> INH	0.184965	0.00448759	0	0.20031	0.00679028	0	EX_ARF1	-0.139198	0.0462624	Downregulated
EX	MG	ARF1	INSR	ARF1 - INSR	not annotated	-	Adhesome:9197239;CellTalkDB:9197239;HPRD:9197239;LRdb:9197239;MPPI:9197239;connectomeDB2020:9197239	EX -> MG	0.150028	0.0012742	0.04	0.1631	0.00217395	0.01	EX_ARF1	-0.139198	0.0462624	Downregulated
EX	ODC	ARF1	INSR	ARF1 - INSR	not annotated	-	Adhesome:9197239;CellTalkDB:9197239;HPRD:9197239;LRdb:9197239;MPPI:9197239;connectomeDB2020:9197239	EX -> ODC	0.197473	0.00632037	0	0.219713	0.0105524	0	EX_ARF1	-0.139198	0.0462624	Downregulated
EX	OPC	ARF1	INSR	ARF1 - INSR	not annotated	-	Adhesome:9197239;CellTalkDB:9197239;HPRD:9197239;LRdb:9197239;MPPI:9197239;connectomeDB2020:9197239	EX -> OPC	0.177368	0.00356004	0	0.190041	0.00518483	0	EX_ARF1	-0.139198	0.0462624	Downregulated
ASC	ASC	BCAN	EGFR	BCAN - EGFR	not annotated	ligand-receptor	CellTalkDB:32196115	ASC -> ASC	0.199103	0.00658791	0	0.229038	0.0127009	0	ASC_BCAN	-0.165756	6.88e-14	Downregulated
ASC	OPC	BCAN	EGFR	BCAN - EGFR	not annotated	ligand-receptor	CellTalkDB:32196115	ASC -> OPC	0.204094	0.00744885	0	0.221425	0.0109306	0	ASC_BCAN	-0.165756	6.88e-14	Downregulated
OPC	ASC	BCAN	EGFR	BCAN - EGFR	not annotated	ligand-receptor	CellTalkDB:32196115	OPC -> ASC	0.308119	0.038949	0	0.360259	0.0623007	0	OPC_BCAN	-0.146165	1.64e-08	Downregulated
OPC	OPC	BCAN	EGFR	BCAN - EGFR	not annotated	ligand-receptor	CellTalkDB:32196115	OPC -> OPC	0.319803	0.0438523	0	0.342599	0.0539949	0	OPC_BCAN	-0.146165	1.64e-08	Downregulated
ASC	ASC	BCAN	NRCAM	BCAN - NRCAM	not annotated	ligand-receptor	CellTalkDB:32196115	ASC -> ASC	0.237045	0.0147191	0	0.277474	0.0272162	0	ASC_BCAN	-0.165756	6.88e-14	Downregulated
ASC	EX	BCAN	NRCAM	BCAN - NRCAM	not annotated	ligand-receptor	CellTalkDB:32196115	ASC -> EX	0.227851	0.0124153	0	0.265932	0.0232752	0	ASC_BCAN	-0.165756	6.88e-14	Downregulated
ASC	INH	BCAN	NRCAM	BCAN - NRCAM	not annotated	ligand-receptor	CellTalkDB:32196115	ASC -> INH	0.215651	0.00968553	0	0.249312	0.0181145	0	ASC_BCAN	-0.165756	6.88e-14	Downregulated
ASC	OPC	BCAN	NRCAM	BCAN - NRCAM	not annotated	ligand-receptor	CellTalkDB:32196115	ASC -> OPC	0.252077	0.0189293	0	0.302684	0.0367441	0	ASC_BCAN	-0.165756	6.88e-14	Downregulated
OPC	ASC	BCAN	NRCAM	BCAN - NRCAM	not annotated	ligand-receptor	CellTalkDB:32196115	OPC -> ASC	0.403062	0.0836587	0	0.483215	0.126253	0	OPC_BCAN	-0.146165	1.64e-08	Downregulated
OPC	EX	BCAN	NRCAM	BCAN - NRCAM	not annotated	ligand-receptor	CellTalkDB:32196115	OPC -> EX	0.378757	0.0713457	0	0.452276	0.109587	0	OPC_BCAN	-0.146165	1.64e-08	Downregulated
OPC	INH	BCAN	NRCAM	BCAN - NRCAM	not annotated	ligand-receptor	CellTalkDB:32196115	OPC -> INH	0.347789	0.0563989	0	0.409512	0.0869926	0	OPC_BCAN	-0.146165	1.64e-08	Downregulated
OPC	OPC	BCAN	NRCAM	BCAN - NRCAM	not annotated	ligand-receptor	CellTalkDB:32196115	OPC -> OPC	0.44459	0.105477	0	0.554224	0.164585	0	OPC_BCAN	-0.146165	1.64e-08	Downregulated
ASC	EX	BSG	SLC16A7	BSG - SLC16A7	not annotated	-	connectomeDB2020:21792931	ASC -> EX	0.186769	0.00472826	0	0.206648	0.00791386	0	ASC_BSG	-0.20255	5.3e-10	Downregulated
ASC	INH	BSG	SLC16A7	BSG - SLC16A7	not annotated	-	connectomeDB2020:21792931	ASC -> INH	0.178229	0.00365826	0	0.195744	0.00604392	0	ASC_BSG	-0.20255	5.3e-10	Downregulated
ASC	OPC	BSG	SLC16A7	BSG - SLC16A7	not annotated	-	connectomeDB2020:21792931	ASC -> OPC	0.173569	0.00314674	0	0.192004	0.00547135	0	ASC_BSG	-0.20255	5.3e-10	Downregulated
MG	ASC	C3	CD46	C3 - CD46	COMPLEMENT	-	Baccin2019:1717583;CellTalkDB:1717583;Cellinker:1717583;HPRD:1717583;InnateDB:10960475;InnateDB:11971006;InnateDB:2141838;InnateDB:8666815;IntAct:18796626;IntAct:23086448;LRdb:1717583;connectomeDB2020:1717583	MG -> ASC	0.203016	0.00725741	0	0.240002	0.0155044	0	MG_C3	-0.163742	4.31e-11	Downregulated
MG	EX	C3	CD46	C3 - CD46	COMPLEMENT	-	Baccin2019:1717583;CellTalkDB:1717583;Cellinker:1717583;HPRD:1717583;InnateDB:10960475;InnateDB:11971006;InnateDB:2141838;InnateDB:8666815;IntAct:18796626;IntAct:23086448;LRdb:1717583;connectomeDB2020:1717583	MG -> EX	0.201791	0.00704361	0	0.23147	0.013297	0	MG_C3	-0.163742	4.31e-11	Downregulated
MG	INH	C3	CD46	C3 - CD46	COMPLEMENT	-	Baccin2019:1717583;CellTalkDB:1717583;Cellinker:1717583;HPRD:1717583;InnateDB:10960475;InnateDB:11971006;InnateDB:2141838;InnateDB:8666815;IntAct:18796626;IntAct:23086448;LRdb:1717583;connectomeDB2020:1717583	MG -> INH	0.211387	0.00882062	0	0.241819	0.0159975	0	MG_C3	-0.163742	4.31e-11	Downregulated
MG	ODC	C3	CD46	C3 - CD46	COMPLEMENT	-	Baccin2019:1717583;CellTalkDB:1717583;Cellinker:1717583;HPRD:1717583;InnateDB:10960475;InnateDB:11971006;InnateDB:2141838;InnateDB:8666815;IntAct:18796626;IntAct:23086448;LRdb:1717583;connectomeDB2020:1717583	MG -> ODC	0.232328	0.013511	0	0.269052	0.0243126	0	MG_C3	-0.163742	4.31e-11	Downregulated
MG	OPC	C3	CD46	C3 - CD46	COMPLEMENT	-	Baccin2019:1717583;CellTalkDB:1717583;Cellinker:1717583;HPRD:1717583;InnateDB:10960475;InnateDB:11971006;InnateDB:2141838;InnateDB:8666815;IntAct:18796626;IntAct:23086448;LRdb:1717583;connectomeDB2020:1717583	MG -> OPC	0.273652	0.0258803	0	0.324464	0.0458672	0	MG_C3	-0.163742	4.31e-11	Downregulated
MG	ASC	C3	CD81	C3 - CD81	COMPLEMENT	-	CellTalkDB:15886112	MG -> ASC	0.220769	0.0107847	0	0.254546	0.0196719	0	MG_C3	-0.163742	4.31e-11	Downregulated
MG	MG	C3	CD81	C3 - CD81	COMPLEMENT	-	CellTalkDB:15886112	MG -> MG	0.216661	0.00989721	0	0.254804	0.0197505	0	MG_C3	-0.163742	4.31e-11	Downregulated
MG	OPC	C3	CD81	C3 - CD81	COMPLEMENT	-	CellTalkDB:15886112	MG -> OPC	0.28438	0.0297055	0	0.352215	0.0584737	0	MG_C3	-0.163742	4.31e-11	Downregulated
MG	EX	C3	GRM7	C3 - GRM7	COMPLEMENT	-	CellTalkDB:32196115	MG -> EX	0.443959	0.105141	0	0.544016	0.159107	0	MG_C3	-0.163742	4.31e-11	Downregulated
MG	INH	C3	GRM7	C3 - GRM7	COMPLEMENT	-	CellTalkDB:32196115	MG -> INH	0.41535	0.0900303	0	0.519811	0.146054	0	MG_C3	-0.163742	4.31e-11	Downregulated
MG	OPC	C3	GRM7	C3 - GRM7	COMPLEMENT	-	CellTalkDB:32196115	MG -> OPC	0.5023	0.13658	0	0.661098	0.220328	0	MG_C3	-0.163742	4.31e-11	Downregulated
MG	MG	C3	ITGAM	C3 - ITGAM	COMPLEMENT	-	CellTalkDB:26293614;HPRD:11073102;HPRD:4062888;LRdb:111;LRdb:4062888;connectomeDB2020:11073102;connectomeDB2020:4062888	MG -> MG	0.255047	0.0198243	0	0.391546	0.0777717	0	MG_C3	-0.163742	4.31e-11	Downregulated
MG	MG	C3	ITGAX	C3 - ITGAX	COMPLEMENT	-	CellTalkDB:16857732;HPMR:4062888;HPMR:7679388;HPRD:7512600;InnateDB:12554829;LRdb:4062888;LRdb:751;connectomeDB2020:4062888;connectomeDB2020:7512600	MG -> MG	0.312453	0.0407428	0	0.420377	0.0926603	0	MG_C3	-0.163742	4.31e-11	Downregulated
MG	ASC	C3	LRP1	C3 - LRP1	COMPLEMENT	-	Baccin2019:1060887810608870;CellTalkDB:10608878;Cellinker:10608878;HPRD:10608878;LRdb:10608878;connectomeDB2020:10608878	MG -> ASC	0.312693	0.0408426	0	0.37434	0.0691573	0	MG_C3	-0.163742	4.31e-11	Downregulated
MG	EX	C3	LRP1	C3 - LRP1	COMPLEMENT	-	Baccin2019:1060887810608870;CellTalkDB:10608878;Cellinker:10608878;HPRD:10608878;LRdb:10608878;connectomeDB2020:10608878	MG -> EX	0.207401	0.00805409	0	0.245021	0.0168857	0	MG_C3	-0.163742	4.31e-11	Downregulated
MG	INH	C3	LRP1	C3 - LRP1	COMPLEMENT	-	Baccin2019:1060887810608870;CellTalkDB:10608878;Cellinker:10608878;HPRD:10608878;LRdb:10608878;connectomeDB2020:10608878	MG -> INH	0.21284	0.00911024	0	0.240676	0.0156864	0	MG_C3	-0.163742	4.31e-11	Downregulated
MG	MG	C3	LRP1	C3 - LRP1	COMPLEMENT	-	Baccin2019:1060887810608870;CellTalkDB:10608878;Cellinker:10608878;HPRD:10608878;LRdb:10608878;connectomeDB2020:10608878	MG -> MG	0.324424	0.0458497	0	0.389583	0.0767774	0	MG_C3	-0.163742	4.31e-11	Downregulated
MG	OPC	C3	LRP1	C3 - LRP1	COMPLEMENT	-	Baccin2019:1060887810608870;CellTalkDB:10608878;Cellinker:10608878;HPRD:10608878;LRdb:10608878;connectomeDB2020:10608878	MG -> OPC	0.35506	0.0598194	0	0.458458	0.112903	0	MG_C3	-0.163742	4.31e-11	Downregulated
MG	ASC	C3	NRP1	C3 - NRP1	COMPLEMENT	-	connectomeDB2020:31572401	MG -> ASC	0.2404	0.0156116	0	0.279346	0.0278816	0	MG_C3	-0.163742	4.31e-11	Downregulated
MG	EX	C3	NRP1	C3 - NRP1	COMPLEMENT	-	connectomeDB2020:31572401	MG -> EX	0.196533	0.00616902	0	0.215138	0.00957905	0	MG_C3	-0.163742	4.31e-11	Downregulated
MG	MG	C3	NRP1	C3 - NRP1	COMPLEMENT	-	connectomeDB2020:31572401	MG -> MG	0.245997	0.0171615	0	0.259445	0.0211867	0	MG_C3	-0.163742	4.31e-11	Downregulated
EX	ASC	CALM1	ADCYAP1R1	CALM1 - ADCYAP1R1	not annotated	-	CellTalkDB:20172594;HPRD:15670850	EX -> ASC	0.206049	0.00780329	0	0.22856	0.0125855	0	EX_CALM1	-0.404045	3.56e-09	Downregulated
INH	ASC	CALM1	ADCYAP1R1	CALM1 - ADCYAP1R1	not annotated	-	CellTalkDB:20172594;HPRD:15670850	INH -> ASC	0.192503	0.00554573	0	0.209981	0.00854556	0	INH_CALM1	-0.145284	0.00010163	Downregulated
EX	ASC	CALM1	CACNA1C	CALM1 - CACNA1C	not annotated	-	CellTalkDB:30926461;DIP:16338416;DIP:19279214;ELM:16338416;Lit-BM-17:15140941;Lit-BM-17:16338416;Lit-BM-17:19279214;Lit-BM-17:20953164	EX -> ASC	0.315223	0.0419045	0	0.323129	0.0452869	0	EX_CALM1	-0.404045	3.56e-09	Downregulated
EX	EX	CALM1	CACNA1C	CALM1 - CACNA1C	not annotated	-	CellTalkDB:30926461;DIP:16338416;DIP:19279214;ELM:16338416;Lit-BM-17:15140941;Lit-BM-17:16338416;Lit-BM-17:19279214;Lit-BM-17:20953164	EX -> EX	0.416487	0.0906243	0	0.520627	0.146496	0	EX_CALM1	-0.404045	3.56e-09	Downregulated
EX	INH	CALM1	CACNA1C	CALM1 - CACNA1C	not annotated	-	CellTalkDB:30926461;DIP:16338416;DIP:19279214;ELM:16338416;Lit-BM-17:15140941;Lit-BM-17:16338416;Lit-BM-17:19279214;Lit-BM-17:20953164	EX -> INH	0.404484	0.0843916	0	0.495175	0.132724	0	EX_CALM1	-0.404045	3.56e-09	Downregulated
EX	OPC	CALM1	CACNA1C	CALM1 - CACNA1C	not annotated	-	CellTalkDB:30926461;DIP:16338416;DIP:19279214;ELM:16338416;Lit-BM-17:15140941;Lit-BM-17:16338416;Lit-BM-17:19279214;Lit-BM-17:20953164	EX -> OPC	0.33167	0.0490435	0	0.392123	0.0780644	0	EX_CALM1	-0.404045	3.56e-09	Downregulated
INH	ASC	CALM1	CACNA1C	CALM1 - CACNA1C	not annotated	-	CellTalkDB:30926461;DIP:16338416;DIP:19279214;ELM:16338416;Lit-BM-17:15140941;Lit-BM-17:16338416;Lit-BM-17:19279214;Lit-BM-17:20953164	INH -> ASC	0.285397	0.0300803	0	0.288086	0.0310802	0	INH_CALM1	-0.145284	0.00010163	Downregulated
INH	EX	CALM1	CACNA1C	CALM1 - CACNA1C	not annotated	-	CellTalkDB:30926461;DIP:16338416;DIP:19279214;ELM:16338416;Lit-BM-17:15140941;Lit-BM-17:16338416;Lit-BM-17:19279214;Lit-BM-17:20953164	INH -> EX	0.367903	0.0659997	0	0.441816	0.103998	0	INH_CALM1	-0.145284	0.00010163	Downregulated
INH	INH	CALM1	CACNA1C	CALM1 - CACNA1C	not annotated	-	CellTalkDB:30926461;DIP:16338416;DIP:19279214;ELM:16338416;Lit-BM-17:15140941;Lit-BM-17:16338416;Lit-BM-17:19279214;Lit-BM-17:20953164	INH -> INH	0.358266	0.0613464	0	0.422515	0.0937821	0	INH_CALM1	-0.145284	0.00010163	Downregulated
INH	OPC	CALM1	CACNA1C	CALM1 - CACNA1C	not annotated	-	CellTalkDB:30926461;DIP:16338416;DIP:19279214;ELM:16338416;Lit-BM-17:15140941;Lit-BM-17:16338416;Lit-BM-17:19279214;Lit-BM-17:20953164	INH -> OPC	0.299001	0.035279	0	0.342955	0.0541586	0	INH_CALM1	-0.145284	0.00010163	Downregulated
EX	ODC	CALM1	GRM3	CALM1 - GRM3	not annotated	-	CellTalkDB:32196115;HPRD:15494036	EX -> ODC	0.41172	0.0881394	0	0.518367	0.145274	0	EX_CALM1	-0.404045	3.56e-09	Downregulated
INH	ODC	CALM1	GRM3	CALM1 - GRM3	not annotated	-	CellTalkDB:32196115;HPRD:15494036	INH -> ODC	0.36408	0.0641425	0	0.440107	0.103088	0	INH_CALM1	-0.145284	0.00010163	Downregulated
EX	INH	CALM1	GRM4	CALM1 - GRM4	not annotated	-	CellTalkDB:32196115;HPRD:15494036	EX -> INH	NA	NA	NA	0.200104	0.00675544	0	EX_CALM1	-0.404045	3.56e-09	Downregulated
INH	INH	CALM1	GRM4	CALM1 - GRM4	not annotated	-	CellTalkDB:32196115;HPRD:15494036	INH -> INH	NA	NA	NA	0.185652	0.00457827	0	INH_CALM1	-0.145284	0.00010163	Downregulated
EX	EX	CALM1	GRM5	CALM1 - GRM5	not annotated	-	CellTalkDB:18715999;HPRD:11953448	EX -> EX	0.428476	0.0969216	0	0.51553	0.14374	0	EX_CALM1	-0.404045	3.56e-09	Downregulated
EX	INH	CALM1	GRM5	CALM1 - GRM5	not annotated	-	CellTalkDB:18715999;HPRD:11953448	EX -> INH	0.406739	0.0855563	0	0.476742	0.122754	0	EX_CALM1	-0.404045	3.56e-09	Downregulated
EX	OPC	CALM1	GRM5	CALM1 - GRM5	not annotated	-	CellTalkDB:18715999;HPRD:11953448	EX -> OPC	0.406602	0.0854855	0	0.508547	0.139962	0	EX_CALM1	-0.404045	3.56e-09	Downregulated
INH	EX	CALM1	GRM5	CALM1 - GRM5	not annotated	-	CellTalkDB:18715999;HPRD:11953448	INH -> EX	0.377495	0.070719	0	0.43796	0.101946	0	INH_CALM1	-0.145284	0.00010163	Downregulated
INH	INH	CALM1	GRM5	CALM1 - GRM5	not annotated	-	CellTalkDB:18715999;HPRD:11953448	INH -> INH	0.360079	0.0622146	0	0.408458	0.0864462	0	INH_CALM1	-0.145284	0.00010163	Downregulated
INH	OPC	CALM1	GRM5	CALM1 - GRM5	not annotated	-	CellTalkDB:18715999;HPRD:11953448	INH -> OPC	0.359969	0.0621619	0	0.43267	0.0991392	0	INH_CALM1	-0.145284	0.00010163	Downregulated
EX	EX	CALM1	GRM7	CALM1 - GRM7	not annotated	-	CA1:10488094;CA1:12021391;CellTalkDB:12021391;HPRD:10488094;HPRD:11953448;HPRD:15494036	EX -> EX	0.405693	0.0850158	0	0.4685	0.118307	0	EX_CALM1	-0.404045	3.56e-09	Downregulated
EX	INH	CALM1	GRM7	CALM1 - GRM7	not annotated	-	CA1:10488094;CA1:12021391;CellTalkDB:12021391;HPRD:10488094;HPRD:11953448;HPRD:15494036	EX -> INH	0.3812	0.0725633	0	0.449632	0.108171	0	EX_CALM1	-0.404045	3.56e-09	Downregulated
EX	OPC	CALM1	GRM7	CALM1 - GRM7	not annotated	-	CA1:10488094;CA1:12021391;CellTalkDB:12021391;HPRD:10488094;HPRD:11953448;HPRD:15494036	EX -> OPC	0.455259	0.111186	0	0.558634	0.166947	0	EX_CALM1	-0.404045	3.56e-09	Downregulated
INH	EX	CALM1	GRM7	CALM1 - GRM7	not annotated	-	CA1:10488094;CA1:12021391;CellTalkDB:12021391;HPRD:10488094;HPRD:11953448;HPRD:15494036	INH -> EX	0.359239	0.0618117	0	0.40215	0.0831897	0	INH_CALM1	-0.145284	0.00010163	Downregulated
INH	INH	CALM1	GRM7	CALM1 - GRM7	not annotated	-	CA1:10488094;CA1:12021391;CellTalkDB:12021391;HPRD:10488094;HPRD:11953448;HPRD:15494036	INH -> INH	0.339472	0.0525626	0	0.387656	0.0758038	0	INH_CALM1	-0.145284	0.00010163	Downregulated
INH	OPC	CALM1	GRM7	CALM1 - GRM7	not annotated	-	CA1:10488094;CA1:12021391;CellTalkDB:12021391;HPRD:10488094;HPRD:11953448;HPRD:15494036	INH -> OPC	0.39881	0.0814747	0	0.470427	0.119346	0	INH_CALM1	-0.145284	0.00010163	Downregulated
EX	ASC	CALM1	INSR	CALM1 - INSR	not annotated	-	CellTalkDB:32196115;HPRD:12153558;HPRD:8639568	EX -> ASC	0.272894	0.0256188	0	0.312367	0.0407066	0.02	EX_CALM1	-0.404045	3.56e-09	Downregulated
EX	EX	CALM1	INSR	CALM1 - INSR	not annotated	-	CellTalkDB:32196115;HPRD:12153558;HPRD:8639568	EX -> EX	0.276207	0.0267701	0	0.325556	0.0463436	0	EX_CALM1	-0.404045	3.56e-09	Downregulated
EX	INH	CALM1	INSR	CALM1 - INSR	not annotated	-	CellTalkDB:32196115;HPRD:12153558;HPRD:8639568	EX -> INH	0.303678	0.0371439	0	0.352445	0.0585823	0	EX_CALM1	-0.404045	3.56e-09	Downregulated
EX	ODC	CALM1	INSR	CALM1 - INSR	not annotated	-	CellTalkDB:32196115;HPRD:12153558;HPRD:8639568	EX -> ODC	0.337404	0.0516223	0	0.412381	0.0884832	0	EX_CALM1	-0.404045	3.56e-09	Downregulated
EX	OPC	CALM1	INSR	CALM1 - INSR	not annotated	-	CellTalkDB:32196115;HPRD:12153558;HPRD:8639568	EX -> OPC	0.284277	0.0296677	0	0.323136	0.0452898	0	EX_CALM1	-0.404045	3.56e-09	Downregulated
INH	INH	CALM1	INSR	CALM1 - INSR	not annotated	-	CellTalkDB:32196115;HPRD:12153558;HPRD:8639568	INH -> INH	0.275795	0.0266256	0	0.311586	0.0403812	0	INH_CALM1	-0.145284	0.00010163	Downregulated
INH	ODC	CALM1	INSR	CALM1 - INSR	not annotated	-	CellTalkDB:32196115;HPRD:12153558;HPRD:8639568	INH -> ODC	0.303724	0.0371623	0	0.358797	0.0616	0	INH_CALM1	-0.145284	0.00010163	Downregulated
EX	MG	CALM1	KCNQ1	CALM1 - KCNQ1	not annotated	-	CellTalkDB:28575668;DIP:25441029	EX -> MG	0.326837	0.046905	0	0.401666	0.0829405	0	EX_CALM1	-0.404045	3.56e-09	Downregulated
EX	OPC	CALM1	KCNQ1	CALM1 - KCNQ1	not annotated	-	CellTalkDB:28575668;DIP:25441029	EX -> OPC	0.177423	0.00356625	0	0.204558	0.00753212	0	EX_CALM1	-0.404045	3.56e-09	Downregulated
INH	MG	CALM1	KCNQ1	CALM1 - KCNQ1	not annotated	-	CellTalkDB:28575668;DIP:25441029	INH -> MG	0.295013	0.0337194	0	0.350431	0.0576349	0	INH_CALM1	-0.145284	0.00010163	Downregulated
INH	OPC	CALM1	KCNQ1	CALM1 - KCNQ1	not annotated	-	CellTalkDB:28575668;DIP:25441029	INH -> OPC	0.167252	0.00253137	0	0.189489	0.00510592	0	INH_CALM1	-0.145284	0.00010163	Downregulated
EX	ASC	CALM1	KCNQ3	CALM1 - KCNQ3	not annotated	-	CellTalkDB:27564677;HPRD:12032157;HPRD:12223552	EX -> ASC	0.231116	0.0132094	0	0.238016	0.0149746	0	EX_CALM1	-0.404045	3.56e-09	Downregulated
EX	EX	CALM1	KCNQ3	CALM1 - KCNQ3	not annotated	-	CellTalkDB:27564677;HPRD:12032157;HPRD:12223552	EX -> EX	0.372839	0.0684176	0	0.41992	0.0924203	0	EX_CALM1	-0.404045	3.56e-09	Downregulated
EX	INH	CALM1	KCNQ3	CALM1 - KCNQ3	not annotated	-	CellTalkDB:27564677;HPRD:12032157;HPRD:12223552	EX -> INH	0.391255	0.077624	0	0.470059	0.119148	0	EX_CALM1	-0.404045	3.56e-09	Downregulated
EX	MG	CALM1	KCNQ3	CALM1 - KCNQ3	not annotated	-	CellTalkDB:27564677;HPRD:12032157;HPRD:12223552	EX -> MG	0.429772	0.0976059	0	0.590489	0.183873	0	EX_CALM1	-0.404045	3.56e-09	Downregulated
EX	OPC	CALM1	KCNQ3	CALM1 - KCNQ3	not annotated	-	CellTalkDB:27564677;HPRD:12032157;HPRD:12223552	EX -> OPC	0.31144	0.0403205	0	0.333584	0.0498995	0	EX_CALM1	-0.404045	3.56e-09	Downregulated
INH	ASC	CALM1	KCNQ3	CALM1 - KCNQ3	not annotated	-	CellTalkDB:27564677;HPRD:12032157;HPRD:12223552	INH -> ASC	0.214281	0.00940262	0.02	0.217971	0.0101757	0	INH_CALM1	-0.145284	0.00010163	Downregulated
INH	EX	CALM1	KCNQ3	CALM1 - KCNQ3	not annotated	-	CellTalkDB:27564677;HPRD:12032157;HPRD:12223552	INH -> EX	0.332689	0.0494986	0	0.364665	0.0644255	0	INH_CALM1	-0.145284	0.00010163	Downregulated
INH	INH	CALM1	KCNQ3	CALM1 - KCNQ3	not annotated	-	CellTalkDB:27564677;HPRD:12032157;HPRD:12223552	INH -> INH	0.347605	0.0563132	0	0.403345	0.0838046	0	INH_CALM1	-0.145284	0.00010163	Downregulated
INH	MG	CALM1	KCNQ3	CALM1 - KCNQ3	not annotated	-	CellTalkDB:27564677;HPRD:12032157;HPRD:12223552	INH -> MG	0.37853	0.0712329	0	0.49423	0.132212	0	INH_CALM1	-0.145284	0.00010163	Downregulated
INH	OPC	CALM1	KCNQ3	CALM1 - KCNQ3	not annotated	-	CellTalkDB:27564677;HPRD:12032157;HPRD:12223552	INH -> OPC	0.282256	0.0289297	0	0.296501	0.0342978	0	INH_CALM1	-0.145284	0.00010163	Downregulated
EX	EX	CALM1	KCNQ5	CALM1 - KCNQ5	not annotated	-	CellTalkDB:29429937;HPRD:12032157	EX -> EX	0.467472	0.117753	0	0.581616	0.179183	0	EX_CALM1	-0.404045	3.56e-09	Downregulated
EX	INH	CALM1	KCNQ5	CALM1 - KCNQ5	not annotated	-	CellTalkDB:29429937;HPRD:12032157	EX -> INH	0.415027	0.0898618	0	0.464495	0.11615	0	EX_CALM1	-0.404045	3.56e-09	Downregulated
INH	EX	CALM1	KCNQ5	CALM1 - KCNQ5	not annotated	-	CellTalkDB:29429937;HPRD:12032157	INH -> EX	0.40848	0.0864579	0	0.487615	0.128632	0	INH_CALM1	-0.145284	0.00010163	Downregulated
INH	INH	CALM1	KCNQ5	CALM1 - KCNQ5	not annotated	-	CellTalkDB:29429937;HPRD:12032157	INH -> INH	0.366733	0.0654296	0	0.39908	0.0816133	0	INH_CALM1	-0.145284	0.00010163	Downregulated
EX	ASC	CALM1	MYLK	CALM1 - MYLK	not annotated	-	BioGRID:1519061;BioGRID:7947686;CA1:6893940;CA1:6934518;CellTalkDB:23456740;Guide2Pharma:156362;HPRD:7947686;Lit-BM-17:1519061;Lit-BM-17:7947686	EX -> ASC	0.212929	0.00912798	0	0.237025	0.0147139	0	EX_CALM1	-0.404045	3.56e-09	Downregulated
INH	ASC	CALM1	MYLK	CALM1 - MYLK	not annotated	-	BioGRID:1519061;BioGRID:7947686;CA1:6893940;CA1:6934518;CellTalkDB:23456740;Guide2Pharma:156362;HPRD:7947686;Lit-BM-17:1519061;Lit-BM-17:7947686	INH -> ASC	0.19851	0.00648969	0	0.217136	0.00999769	0	INH_CALM1	-0.145284	0.00010163	Downregulated
EX	EX	CALM1	PDE1A	CALM1 - PDE1A	not annotated	-	CA1:3021730;CellTalkDB:23456740;HPRD:12135876	EX -> EX	0.405495	0.0849136	0	0.474415	0.121498	0	EX_CALM1	-0.404045	3.56e-09	Downregulated
EX	ODC	CALM1	PDE1A	CALM1 - PDE1A	not annotated	-	CA1:3021730;CellTalkDB:23456740;HPRD:12135876	EX -> ODC	0.355105	0.0598407	0	0.420077	0.092503	0	EX_CALM1	-0.404045	3.56e-09	Downregulated
INH	EX	CALM1	PDE1A	CALM1 - PDE1A	not annotated	-	CA1:3021730;CellTalkDB:23456740;HPRD:12135876	INH -> EX	0.35908	0.0617355	0	0.406679	0.0855253	0	INH_CALM1	-0.145284	0.00010163	Downregulated
INH	ODC	CALM1	PDE1A	CALM1 - PDE1A	not annotated	-	CA1:3021730;CellTalkDB:23456740;HPRD:12135876	INH -> ODC	0.318239	0.0431835	0	0.364787	0.0644849	0	INH_CALM1	-0.145284	0.00010163	Downregulated
EX	ODC	CALM1	PDE1C	CALM1 - PDE1C	not annotated	-	CA1:15082510;CellTalkDB:8557689	EX -> ODC	0.451572	0.109209	0	0.560458	0.167922	0	EX_CALM1	-0.404045	3.56e-09	Downregulated
INH	ODC	CALM1	PDE1C	CALM1 - PDE1C	not annotated	-	CA1:15082510;CellTalkDB:8557689	INH -> ODC	0.395884	0.0799791	0	0.471794	0.120083	0	INH_CALM1	-0.145284	0.00010163	Downregulated
EX	EX	CALM1	PTH2R	CALM1 - PTH2R	not annotated	-	CellTalkDB:32196115;HPRD:15670850	EX -> EX	0.205342	0.00767403	0	0.236447	0.014563	0	EX_CALM1	-0.404045	3.56e-09	Downregulated
INH	EX	CALM1	PTH2R	CALM1 - PTH2R	not annotated	-	CellTalkDB:32196115;HPRD:15670850	INH -> EX	0.191885	0.00545366	0	0.216649	0.00989461	0	INH_CALM1	-0.145284	0.00010163	Downregulated
EX	ASC	CALM1	PTPRA	CALM1 - PTPRA	not annotated	-	CellTalkDB:32196115;HPRD:10893241	EX -> ASC	0.300456	0.0358549	0	0.359041	0.0617171	0	EX_CALM1	-0.404045	3.56e-09	Downregulated
EX	EX	CALM1	PTPRA	CALM1 - PTPRA	not annotated	-	CellTalkDB:32196115;HPRD:10893241	EX -> EX	0.294748	0.0336167	0	0.352928	0.0588104	0	EX_CALM1	-0.404045	3.56e-09	Downregulated
EX	INH	CALM1	PTPRA	CALM1 - PTPRA	not annotated	-	CellTalkDB:32196115;HPRD:10893241	EX -> INH	0.294608	0.0335625	0	0.346184	0.0556522	0	EX_CALM1	-0.404045	3.56e-09	Downregulated
EX	ODC	CALM1	PTPRA	CALM1 - PTPRA	not annotated	-	CellTalkDB:32196115;HPRD:10893241	EX -> ODC	0.29624	0.0341961	0	0.348463	0.0567132	0	EX_CALM1	-0.404045	3.56e-09	Downregulated
EX	OPC	CALM1	PTPRA	CALM1 - PTPRA	not annotated	-	CellTalkDB:32196115;HPRD:10893241	EX -> OPC	0.306541	0.038304	0	0.365213	0.0646915	0	EX_CALM1	-0.404045	3.56e-09	Downregulated
INH	ASC	CALM1	PTPRA	CALM1 - PTPRA	not annotated	-	CellTalkDB:32196115;HPRD:10893241	INH -> ASC	0.273106	0.0256919	0	0.316834	0.0425861	0	INH_CALM1	-0.145284	0.00010163	Downregulated
INH	EX	CALM1	PTPRA	CALM1 - PTPRA	not annotated	-	CellTalkDB:32196115;HPRD:10893241	INH -> EX	0.268334	0.0240723	0	0.311971	0.0405415	0	INH_CALM1	-0.145284	0.00010163	Downregulated
INH	INH	CALM1	PTPRA	CALM1 - PTPRA	not annotated	-	CellTalkDB:32196115;HPRD:10893241	INH -> INH	0.268217	0.0240331	0	0.306592	0.0383244	0	INH_CALM1	-0.145284	0.00010163	Downregulated
INH	ODC	CALM1	PTPRA	CALM1 - PTPRA	not annotated	-	CellTalkDB:32196115;HPRD:10893241	INH -> ODC	0.269583	0.0244914	0	0.30841	0.0390688	0	INH_CALM1	-0.145284	0.00010163	Downregulated
INH	OPC	CALM1	PTPRA	CALM1 - PTPRA	not annotated	-	CellTalkDB:32196115;HPRD:10893241	INH -> OPC	0.278181	0.0274666	0	0.321732	0.0446824	0	INH_CALM1	-0.145284	0.00010163	Downregulated
EX	EX	CALM1	RYR2	CALM1 - RYR2	not annotated	-	BioGRID:23040497;BioGRID:26164367;CellTalkDB:31278385	EX -> EX	0.436744	0.1013	0	0.532844	0.153091	0	EX_CALM1	-0.404045	3.56e-09	Downregulated
EX	INH	CALM1	RYR2	CALM1 - RYR2	not annotated	-	BioGRID:23040497;BioGRID:26164367;CellTalkDB:31278385	EX -> INH	0.374188	0.0690827	0	0.464115	0.115945	0	EX_CALM1	-0.404045	3.56e-09	Downregulated
EX	ODC	CALM1	RYR2	CALM1 - RYR2	not annotated	-	BioGRID:23040497;BioGRID:26164367;CellTalkDB:31278385	EX -> ODC	0.237955	0.0149585	0	0.264458	0.0227927	0	EX_CALM1	-0.404045	3.56e-09	Downregulated
INH	EX	CALM1	RYR2	CALM1 - RYR2	not annotated	-	BioGRID:23040497;BioGRID:26164367;CellTalkDB:31278385	INH -> EX	0.384092	0.0740108	0	0.451039	0.108924	0	INH_CALM1	-0.145284	0.00010163	Downregulated
INH	INH	CALM1	RYR2	CALM1 - RYR2	not annotated	-	BioGRID:23040497;BioGRID:26164367;CellTalkDB:31278385	INH -> INH	0.333785	0.0499897	0	0.398789	0.0814642	0	INH_CALM1	-0.145284	0.00010163	Downregulated
INH	ODC	CALM1	RYR2	CALM1 - RYR2	not annotated	-	BioGRID:23040497;BioGRID:26164367;CellTalkDB:31278385	INH -> ODC	0.220172	0.0106531	0	0.240089	0.0155277	0	INH_CALM1	-0.145284	0.00010163	Downregulated
EX	OPC	CALM1	TRPC3	CALM1 - TRPC3	not annotated	-	CellTalkDB:11248050;HPRD:15104175;TRIP:11248050;TRIP:11290752;TRIP:12601176;TRIP:18215135	EX -> OPC	NA	NA	NA	0.206266	0.00784323	0	EX_CALM1	-0.404045	3.56e-09	Downregulated
INH	OPC	CALM1	TRPC3	CALM1 - TRPC3	not annotated	-	CellTalkDB:11248050;HPRD:15104175;TRIP:11248050;TRIP:11290752;TRIP:12601176;TRIP:18215135	INH -> OPC	NA	NA	NA	0.190957	0.00531735	0	INH_CALM1	-0.145284	0.00010163	Downregulated
EX	EX	CALM1	TRPC5	CALM1 - TRPC5	not annotated	-	CellTalkDB:15987684;LRdb:15987684	EX -> EX	0.209925	0.0085347	0	0.229122	0.0127213	0	EX_CALM1	-0.404045	3.56e-09	Downregulated
INH	EX	CALM1	TRPC5	CALM1 - TRPC5	not annotated	-	CellTalkDB:15987684;LRdb:15987684	INH -> EX	0.19589	0.00606683	0	0.210457	0.00863814	0	INH_CALM1	-0.145284	0.00010163	Downregulated
EX	EX	CALM1	VIPR1	CALM1 - VIPR1	not annotated	-	CellTalkDB:32196115;HPRD:15670850	EX -> EX	0.184853	0.00447301	0	0.209822	0.00851488	0	EX_CALM1	-0.404045	3.56e-09	Downregulated
INH	EX	CALM1	VIPR1	CALM1 - VIPR1	not annotated	-	CellTalkDB:32196115;HPRD:15670850	INH -> EX	0.173847	0.00317585	0	0.194009	0.00577397	0	INH_CALM1	-0.145284	0.00010163	Downregulated
EX	ASC	CALM3	ADCY8	CALM3 - ADCY8	not annotated	-	CellTalkDB:24071896	EX -> ASC	0.232847	0.0136411	0	0.279277	0.0278569	0	EX_CALM3	-0.403502	1.14e-08	Downregulated
EX	INH	CALM3	ADCY8	CALM3 - ADCY8	not annotated	-	CellTalkDB:24071896	EX -> INH	0.223897	0.0114892	0	0.270046	0.0246478	0	EX_CALM3	-0.403502	1.14e-08	Downregulated
EX	OPC	CALM3	ADCY8	CALM3 - ADCY8	not annotated	-	CellTalkDB:24071896	EX -> OPC	0.221579	0.0109648	0	0.261926	0.0219746	0	EX_CALM3	-0.403502	1.14e-08	Downregulated
EX	ASC	CALM3	CACNA1C	CALM3 - CACNA1C	not annotated	-	CellTalkDB:25714924;DIP:16338416;DIP:19279214;ELM:16338416;ELM:22518098;Lit-BM-17:15140941;Lit-BM-17:16338416;Lit-BM-17:19279214;Lit-BM-17:20953164	EX -> ASC	0.23688	0.014676	0	0.253223	0.0192722	0	EX_CALM3	-0.403502	1.14e-08	Downregulated
EX	EX	CALM3	CACNA1C	CALM3 - CACNA1C	not annotated	-	CellTalkDB:25714924;DIP:16338416;DIP:19279214;ELM:16338416;ELM:22518098;Lit-BM-17:15140941;Lit-BM-17:16338416;Lit-BM-17:19279214;Lit-BM-17:20953164	EX -> EX	0.292687	0.0328233	0	0.368693	0.0663849	0	EX_CALM3	-0.403502	1.14e-08	Downregulated
EX	INH	CALM3	CACNA1C	CALM3 - CACNA1C	not annotated	-	CellTalkDB:25714924;DIP:16338416;DIP:19279214;ELM:16338416;ELM:22518098;Lit-BM-17:15140941;Lit-BM-17:16338416;Lit-BM-17:19279214;Lit-BM-17:20953164	EX -> INH	0.28635	0.0304329	0	0.354635	0.0596181	0	EX_CALM3	-0.403502	1.14e-08	Downregulated
EX	OPC	CALM3	CACNA1C	CALM3 - CACNA1C	not annotated	-	CellTalkDB:25714924;DIP:16338416;DIP:19279214;ELM:16338416;ELM:22518098;Lit-BM-17:15140941;Lit-BM-17:16338416;Lit-BM-17:19279214;Lit-BM-17:20953164	EX -> OPC	0.246343	0.0172598	0	0.295451	0.0338893	0	EX_CALM3	-0.403502	1.14e-08	Downregulated
EX	ASC	CALM3	EGFR	CALM3 - EGFR	not annotated	-	CellTalkDB:19527647;HPRD:12153558;InnateDB:16799092;Lit-BM-17:14960328;Lit-BM-17:16799092;Lit-BM-17:20029029;Lit-BM-17:24658140;Lit-BM-17:25402006	EX -> ASC	0.239384	0.0153384	0	0.287427	0.0308337	0	EX_CALM3	-0.403502	1.14e-08	Downregulated
EX	INH	CALM3	EGFR	CALM3 - EGFR	not annotated	-	CellTalkDB:19527647;HPRD:12153558;InnateDB:16799092;Lit-BM-17:14960328;Lit-BM-17:16799092;Lit-BM-17:20029029;Lit-BM-17:24658140;Lit-BM-17:25402006	EX -> INH	0.221001	0.0108362	0	0.222974	0.0112789	0	EX_CALM3	-0.403502	1.14e-08	Downregulated
EX	OPC	CALM3	EGFR	CALM3 - EGFR	not annotated	-	CellTalkDB:19527647;HPRD:12153558;InnateDB:16799092;Lit-BM-17:14960328;Lit-BM-17:16799092;Lit-BM-17:20029029;Lit-BM-17:24658140;Lit-BM-17:25402006	EX -> OPC	0.246565	0.017323	0	0.275733	0.026604	0	EX_CALM3	-0.403502	1.14e-08	Downregulated
EX	EX	CALM3	GRM5	CALM3 - GRM5	not annotated	-	CellTalkDB:21508217;HPRD:11953448	EX -> EX	0.298953	0.0352599	0	0.365893	0.0650212	0	EX_CALM3	-0.403502	1.14e-08	Downregulated
EX	INH	CALM3	GRM5	CALM3 - GRM5	not annotated	-	CellTalkDB:21508217;HPRD:11953448	EX -> INH	0.287545	0.030878	0	0.34433	0.054793	0	EX_CALM3	-0.403502	1.14e-08	Downregulated
EX	OPC	CALM3	GRM5	CALM3 - GRM5	not annotated	-	CellTalkDB:21508217;HPRD:11953448	EX -> OPC	0.287473	0.0308509	0	0.362045	0.0631596	0	EX_CALM3	-0.403502	1.14e-08	Downregulated
EX	EX	CALM3	GRM7	CALM3 - GRM7	not annotated	-	CA1:10488094;CA1:12021391;CellTalkDB:32196115;HPRD:11953448	EX -> EX	0.286991	0.0306713	0	0.339686	0.0526602	0	EX_CALM3	-0.403502	1.14e-08	Downregulated
EX	INH	CALM3	GRM7	CALM3 - GRM7	not annotated	-	CA1:10488094;CA1:12021391;CellTalkDB:32196115;HPRD:11953448	EX -> INH	0.273863	0.025953	0	0.328966	0.0478433	0	EX_CALM3	-0.403502	1.14e-08	Downregulated
EX	OPC	CALM3	GRM7	CALM3 - GRM7	not annotated	-	CA1:10488094;CA1:12021391;CellTalkDB:32196115;HPRD:11953448	EX -> OPC	0.312733	0.0408597	0	0.389345	0.0766569	0	EX_CALM3	-0.403502	1.14e-08	Downregulated
EX	ASC	CALM3	INSR	CALM3 - INSR	not annotated	-	CellTalkDB:32196115;HPRD:12153558	EX -> ASC	0.211658	0.00887431	0	0.246398	0.0172754	0	EX_CALM3	-0.403502	1.14e-08	Downregulated
EX	EX	CALM3	INSR	CALM3 - INSR	not annotated	-	CellTalkDB:32196115;HPRD:12153558	EX -> EX	0.213681	0.00928028	0	0.254752	0.0197344	0	EX_CALM3	-0.403502	1.14e-08	Downregulated
EX	INH	CALM3	INSR	CALM3 - INSR	not annotated	-	CellTalkDB:32196115;HPRD:12153558	EX -> INH	0.23013	0.0129668	0	0.27147	0.0251312	0	EX_CALM3	-0.403502	1.14e-08	Downregulated
EX	MG	CALM3	INSR	CALM3 - INSR	not annotated	-	CellTalkDB:32196115;HPRD:12153558	EX -> MG	0.178628	0.00370438	0	0.207902	0.00814821	0	EX_CALM3	-0.403502	1.14e-08	Downregulated
EX	ODC	CALM3	INSR	CALM3 - INSR	not annotated	-	CellTalkDB:32196115;HPRD:12153558	EX -> ODC	0.249602	0.0181993	0	0.307412	0.0386595	0	EX_CALM3	-0.403502	1.14e-08	Downregulated
EX	OPC	CALM3	INSR	CALM3 - INSR	not annotated	-	CellTalkDB:32196115;HPRD:12153558	EX -> OPC	0.218572	0.0103048	0	0.253227	0.0192735	0	EX_CALM3	-0.403502	1.14e-08	Downregulated
EX	MG	CALM3	KCNQ1	CALM3 - KCNQ1	not annotated	-	CellTalkDB:28575668;DIP:25441029	EX -> MG	0.243581	0.0164831	0	0.301108	0.0361142	0	EX_CALM3	-0.403502	1.14e-08	Downregulated
EX	OPC	CALM3	KCNQ1	CALM3 - KCNQ1	not annotated	-	CellTalkDB:28575668;DIP:25441029	EX -> OPC	0.149007	0.00121733	0	0.173449	0.00313415	0	EX_CALM3	-0.403502	1.14e-08	Downregulated
EX	ASC	CALM3	KCNQ3	CALM3 - KCNQ3	not annotated	-	CellTalkDB:12032157;HPRD:12032157	EX -> ASC	0.185347	0.00453793	0	0.19709	0.00625841	0	EX_CALM3	-0.403502	1.14e-08	Downregulated
EX	EX	CALM3	KCNQ3	CALM3 - KCNQ3	not annotated	-	CellTalkDB:12032157;HPRD:12032157	EX -> EX	0.269312	0.0244002	0	0.311819	0.0404781	0	EX_CALM3	-0.403502	1.14e-08	Downregulated
EX	INH	CALM3	KCNQ3	CALM3 - KCNQ3	not annotated	-	CellTalkDB:12032157;HPRD:12032157	EX -> INH	0.279288	0.0278607	0	0.340566	0.0530624	0	EX_CALM3	-0.403502	1.14e-08	Downregulated
EX	MG	CALM3	KCNQ3	CALM3 - KCNQ3	not annotated	-	CellTalkDB:12032157;HPRD:12032157	EX -> MG	0.299626	0.0355259	0	0.406372	0.0853669	0	EX_CALM3	-0.403502	1.14e-08	Downregulated
EX	OPC	CALM3	KCNQ3	CALM3 - KCNQ3	not annotated	-	CellTalkDB:12032157;HPRD:12032157	EX -> OPC	0.234678	0.014106	0	0.259786	0.0212942	0	EX_CALM3	-0.403502	1.14e-08	Downregulated
EX	EX	CALM3	KCNQ5	CALM3 - KCNQ5	not annotated	-	CellTalkDB:29429937;HPRD:12032157	EX -> EX	0.318925	0.0434764	0	0.401654	0.0829343	0	EX_CALM3	-0.403502	1.14e-08	Downregulated
EX	INH	CALM3	KCNQ5	CALM3 - KCNQ5	not annotated	-	CellTalkDB:29429937;HPRD:12032157	EX -> INH	0.29192	0.0325298	0	0.337421	0.0516297	0	EX_CALM3	-0.403502	1.14e-08	Downregulated
EX	ASC	CALM3	MYLK	CALM3 - MYLK	not annotated	-	CA1:6893940;CA1:6934518;CellTalkDB:14597710;Guide2Pharma:156362;Lit-BM-17:1519061;Lit-BM-17:7947686	EX -> ASC	0.173383	0.00312732	0	0.196404	0.00614853	0	EX_CALM3	-0.403502	1.14e-08	Downregulated
EX	EX	CALM3	PDE1A	CALM3 - PDE1A	not annotated	-	CA1:3021730;CellTalkDB:23456740	EX -> EX	0.286886	0.0306323	0	0.343021	0.0541893	0	EX_CALM3	-0.403502	1.14e-08	Downregulated
EX	INH	CALM3	PDE1A	CALM3 - PDE1A	not annotated	-	CA1:3021730;CellTalkDB:23456740	EX -> INH	0.150332	0.00129153	0	0.219286	0.0104594	0	EX_CALM3	-0.403502	1.14e-08	Downregulated
EX	ODC	CALM3	PDE1A	CALM3 - PDE1A	not annotated	-	CA1:3021730;CellTalkDB:23456740	EX -> ODC	0.259537	0.0212157	0	0.311911	0.0405164	0	EX_CALM3	-0.403502	1.14e-08	Downregulated
EX	EX	CALM3	PDE1C	CALM3 - PDE1C	not annotated	-	CA1:15082510;CellTalkDB:32196115	EX -> EX	0.178403	0.00367834	0	0.201033	0.00691325	0	EX_CALM3	-0.403502	1.14e-08	Downregulated
EX	INH	CALM3	PDE1C	CALM3 - PDE1C	not annotated	-	CA1:15082510;CellTalkDB:32196115	EX -> INH	0.22774	0.0123887	0	0.272953	0.0256393	0	EX_CALM3	-0.403502	1.14e-08	Downregulated
EX	ODC	CALM3	PDE1C	CALM3 - PDE1C	not annotated	-	CA1:15082510;CellTalkDB:32196115	EX -> ODC	0.310853	0.0400771	0	0.390327	0.0771537	0	EX_CALM3	-0.403502	1.14e-08	Downregulated
EX	OPC	CALM3	PDE1C	CALM3 - PDE1C	not annotated	-	CA1:15082510;CellTalkDB:32196115	EX -> OPC	0.229675	0.0128555	0	0.268375	0.0240857	0	EX_CALM3	-0.403502	1.14e-08	Downregulated
EX	EX	CALM3	RYR2	CALM3 - RYR2	not annotated	-	CellTalkDB:31278385	EX -> EX	0.303238	0.0369668	0	0.375374	0.0696681	0	EX_CALM3	-0.403502	1.14e-08	Downregulated
EX	INH	CALM3	RYR2	CALM3 - RYR2	not annotated	-	CellTalkDB:31278385	EX -> INH	0.270049	0.0246487	0	0.337206	0.0515323	0	EX_CALM3	-0.403502	1.14e-08	Downregulated
EX	ODC	CALM3	RYR2	CALM3 - RYR2	not annotated	-	CellTalkDB:31278385	EX -> ODC	0.189762	0.00514481	0	0.215095	0.00957007	0	EX_CALM3	-0.403502	1.14e-08	Downregulated
EX	EX	CALM3	TRPC5	CALM3 - TRPC5	not annotated	-	CellTalkDB:15987684	EX -> EX	0.171374	0.00292291	0	0.190904	0.00530961	0	EX_CALM3	-0.403502	1.14e-08	Downregulated
EX	INH	CALM3	TRPC5	CALM3 - TRPC5	not annotated	-	CellTalkDB:15987684	EX -> INH	0.17198	0.00298355	0	0.176854	0.00350218	0	EX_CALM3	-0.403502	1.14e-08	Downregulated
ASC	MG	CD38	PECAM1	CD38 - PECAM1	not annotated	-	Baccin2019:23308177;HPRD:9551996;connectomeDB2020:26407101;connectomeDB2020:9551996	ASC -> MG	0.151997	0.00138911	0	0.182293	0.00414576	0	ASC_CD38	-0.358883	2.36e-35	Downregulated
ODC	ASC	CDH1	CDH2	CDH1 - CDH2	not annotated	cell_surface_ligand-receptor	CellTalkDB:32196115	ODC -> ASC	0.194153	0.00579604	0	0.221843	0.0110239	0	ODC_CDH1	-0.103185	2.87e-34	Downregulated
ODC	EX	CDH1	CDH2	CDH1 - CDH2	not annotated	cell_surface_ligand-receptor	CellTalkDB:32196115	ODC -> EX	0.193333	0.00567076	0	0.212983	0.00913896	0	ODC_CDH1	-0.103185	2.87e-34	Downregulated
ODC	INH	CDH1	CDH2	CDH1 - CDH2	not annotated	cell_surface_ligand-receptor	CellTalkDB:32196115	ODC -> INH	0.187178	0.0047839	0	0.214952	0.00954058	0	ODC_CDH1	-0.103185	2.87e-34	Downregulated
ODC	ODC	CDH1	CDH2	CDH1 - CDH2	not annotated	cell_surface_ligand-receptor	CellTalkDB:32196115	ODC -> ODC	0.151504	0.0013597	0	0.1703	0.00281726	0	ODC_CDH1	-0.103185	2.87e-34	Downregulated
ODC	OPC	CDH1	CDH2	CDH1 - CDH2	not annotated	cell_surface_ligand-receptor	CellTalkDB:32196115	ODC -> OPC	0.192091	0.00548423	0	0.224601	0.0116514	0	ODC_CDH1	-0.103185	2.87e-34	Downregulated
ODC	ASC	CDH1	EGFR	CDH1 - EGFR	not annotated	cell_surface_ligand-receptor	Baccin2019:10969083;BioGRID:10969083;CellTalkDB:10969083;Cellinker:10969083;HPRD:10969083;InnateDB:17548604;IntAct:24658140;IntAct:25241761;IntAct:31980649;LRdb:10969083;Lit-BM-17:24189400;Lit-BM-17:24658140;Lit-BM-17:25241761;Lit-BM-17:25402006;Lit-BM-17:25468996;connectomeDB2020:10969083	ODC -> ASC	0.194493	0.00584842	0	0.225713	0.0119096	0	ODC_CDH1	-0.103185	2.87e-34	Downregulated
ODC	INH	CDH1	EGFR	CDH1 - EGFR	not annotated	cell_surface_ligand-receptor	Baccin2019:10969083;BioGRID:10969083;CellTalkDB:10969083;Cellinker:10969083;HPRD:10969083;InnateDB:17548604;IntAct:24658140;IntAct:25241761;IntAct:31980649;LRdb:10969083;Lit-BM-17:24189400;Lit-BM-17:24658140;Lit-BM-17:25241761;Lit-BM-17:25402006;Lit-BM-17:25468996;connectomeDB2020:10969083	ODC -> INH	0.182087	0.00412011	0	0.18354	0.00430319	0	ODC_CDH1	-0.103185	2.87e-34	Downregulated
ODC	OPC	CDH1	EGFR	CDH1 - EGFR	not annotated	cell_surface_ligand-receptor	Baccin2019:10969083;BioGRID:10969083;CellTalkDB:10969083;Cellinker:10969083;HPRD:10969083;InnateDB:17548604;IntAct:24658140;IntAct:25241761;IntAct:31980649;LRdb:10969083;Lit-BM-17:24189400;Lit-BM-17:24658140;Lit-BM-17:25241761;Lit-BM-17:25402006;Lit-BM-17:25468996;connectomeDB2020:10969083	ODC -> OPC	0.199256	0.00661337	0	0.21831	0.0102484	0	ODC_CDH1	-0.103185	2.87e-34	Downregulated
ODC	ODC	CDH1	ERBB3	CDH1 - ERBB3	not annotated	cell_surface_ligand-receptor	CellTalkDB:32196115	ODC -> ODC	0.172369	0.00302298	0	0.202013	0.0070822	0	ODC_CDH1	-0.103185	2.87e-34	Downregulated
ODC	OPC	CDH1	ERBB3	CDH1 - ERBB3	not annotated	cell_surface_ligand-receptor	CellTalkDB:32196115	ODC -> OPC	0.140835	0.000824671	0	0.158307	0.00180566	0	ODC_CDH1	-0.103185	2.87e-34	Downregulated
ODC	ASC	CDH1	IGF1R	CDH1 - IGF1R	not annotated	cell_surface_ligand-receptor	CellTalkDB:22479204;LRdb:22479204;Ramilowski2015:22479204;connectomeDB2020:22479204;talklr:22479204	ODC -> ASC	0.20028	0.00678517	0	0.225757	0.01192	0	ODC_CDH1	-0.103185	2.87e-34	Downregulated
ODC	EX	CDH1	IGF1R	CDH1 - IGF1R	not annotated	cell_surface_ligand-receptor	CellTalkDB:22479204;LRdb:22479204;Ramilowski2015:22479204;connectomeDB2020:22479204;talklr:22479204	ODC -> EX	0.199822	0.00670805	0	0.227707	0.0123808	0	ODC_CDH1	-0.103185	2.87e-34	Downregulated
ODC	INH	CDH1	IGF1R	CDH1 - IGF1R	not annotated	cell_surface_ligand-receptor	CellTalkDB:22479204;LRdb:22479204;Ramilowski2015:22479204;connectomeDB2020:22479204;talklr:22479204	ODC -> INH	0.196065	0.00609455	0	0.218952	0.010387	0	ODC_CDH1	-0.103185	2.87e-34	Downregulated
ODC	ODC	CDH1	IGF1R	CDH1 - IGF1R	not annotated	cell_surface_ligand-receptor	CellTalkDB:22479204;LRdb:22479204;Ramilowski2015:22479204;connectomeDB2020:22479204;talklr:22479204	ODC -> ODC	0.195005	0.00592792	0	0.222037	0.0110673	0	ODC_CDH1	-0.103185	2.87e-34	Downregulated
ODC	OPC	CDH1	IGF1R	CDH1 - IGF1R	not annotated	cell_surface_ligand-receptor	CellTalkDB:22479204;LRdb:22479204;Ramilowski2015:22479204;connectomeDB2020:22479204;talklr:22479204	ODC -> OPC	0.208753	0.00830952	0	0.242744	0.0162516	0	ODC_CDH1	-0.103185	2.87e-34	Downregulated
ODC	ASC	CDH1	PTPRF	CDH1 - PTPRF	not annotated	cell_surface_ligand-receptor	Baccin2019:12095414;CellTalkDB:12095414;Cellinker:12095414;HPRD:12095414;InnateDB:10187801;LRdb:12095414	ODC -> ASC	0.146903	0.00110579	0	0.16618	0.00243557	0	ODC_CDH1	-0.103185	2.87e-34	Downregulated
ODC	EX	CDH1	PTPRF	CDH1 - PTPRF	not annotated	cell_surface_ligand-receptor	Baccin2019:12095414;CellTalkDB:12095414;Cellinker:12095414;HPRD:12095414;InnateDB:10187801;LRdb:12095414	ODC -> EX	0.135292	0.000616513	0	0.152169	0.00139952	0	ODC_CDH1	-0.103185	2.87e-34	Downregulated
ODC	ODC	CDH1	PTPRF	CDH1 - PTPRF	not annotated	cell_surface_ligand-receptor	Baccin2019:12095414;CellTalkDB:12095414;Cellinker:12095414;HPRD:12095414;InnateDB:10187801;LRdb:12095414	ODC -> ODC	0.153831	0.00150246	0	0.172862	0.00307341	0	ODC_CDH1	-0.103185	2.87e-34	Downregulated
ODC	OPC	CDH1	PTPRF	CDH1 - PTPRF	not annotated	cell_surface_ligand-receptor	Baccin2019:12095414;CellTalkDB:12095414;Cellinker:12095414;HPRD:12095414;InnateDB:10187801;LRdb:12095414	ODC -> OPC	0.139583	0.000773796	0	0.15522	0.00159245	0	ODC_CDH1	-0.103185	2.87e-34	Downregulated
ODC	ASC	CDH1	PTPRM	CDH1 - PTPRM	not annotated	cell_surface_ligand-receptor	Baccin2019:15588985;Baccin2019:7642713;Baccin2019:9531566;CellTalkDB:9531566;Cellinker:15588985;Cellinker:7642713;Cellinker:9531566;DIP:7642713;HPRD:15588985;HPRD:7642713;HPRD:9531566;LRdb:15588985;LRdb:7642713;LRdb:9531566;connectomeDB2020:7642713;connectomeDB2020:9531566	ODC -> ASC	0.193138	0.00564134	0	0.224038	0.0115217	0	ODC_CDH1	-0.103185	2.87e-34	Downregulated
ODC	INH	CDH1	PTPRM	CDH1 - PTPRM	not annotated	cell_surface_ligand-receptor	Baccin2019:15588985;Baccin2019:7642713;Baccin2019:9531566;CellTalkDB:9531566;Cellinker:15588985;Cellinker:7642713;Cellinker:9531566;DIP:7642713;HPRD:15588985;HPRD:7642713;HPRD:9531566;LRdb:15588985;LRdb:7642713;LRdb:9531566;connectomeDB2020:7642713;connectomeDB2020:9531566	ODC -> INH	0.218308	0.0102478	0	0.24958	0.0181928	0	ODC_CDH1	-0.103185	2.87e-34	Downregulated
ODC	MG	CDH1	PTPRM	CDH1 - PTPRM	not annotated	cell_surface_ligand-receptor	Baccin2019:15588985;Baccin2019:7642713;Baccin2019:9531566;CellTalkDB:9531566;Cellinker:15588985;Cellinker:7642713;Cellinker:9531566;DIP:7642713;HPRD:15588985;HPRD:7642713;HPRD:9531566;LRdb:15588985;LRdb:7642713;LRdb:9531566;connectomeDB2020:7642713;connectomeDB2020:9531566	ODC -> MG	0.159737	0.00191071	0	0.179414	0.00379638	0	ODC_CDH1	-0.103185	2.87e-34	Downregulated
ODC	OPC	CDH1	PTPRM	CDH1 - PTPRM	not annotated	cell_surface_ligand-receptor	Baccin2019:15588985;Baccin2019:7642713;Baccin2019:9531566;CellTalkDB:9531566;Cellinker:15588985;Cellinker:7642713;Cellinker:9531566;DIP:7642713;HPRD:15588985;HPRD:7642713;HPRD:9531566;LRdb:15588985;LRdb:7642713;LRdb:9531566;connectomeDB2020:7642713;connectomeDB2020:9531566	ODC -> OPC	0.198306	0.00645613	0	0.231006	0.0131822	0	ODC_CDH1	-0.103185	2.87e-34	Downregulated
OPC	EX	CNTN4	APLP1	CNTN4 - APLP1	not annotated	-	Cellinker:32589946	OPC -> EX	0.173282	0.00311683	0	0.24136	0.0158723	0	OPC_CNTN4	-0.212401	2.85e-11	Downregulated
OPC	INH	CNTN4	APLP1	CNTN4 - APLP1	not annotated	-	Cellinker:32589946	OPC -> INH	0.1648	0.00231589	0	0.188268	0.00493416	0	OPC_CNTN4	-0.212401	2.85e-11	Downregulated
OPC	ODC	CNTN4	APLP1	CNTN4 - APLP1	not annotated	-	Cellinker:32589946	OPC -> ODC	0.278866	0.0277102	0	0.372647	0.0683232	0	OPC_CNTN4	-0.212401	2.85e-11	Downregulated
OPC	ASC	CNTN4	PTPRG	CNTN4 - PTPRG	not annotated	cell_surface_ligand-receptor	CellTalkDB:20133774;Cellinker:20133774;LRdb:20133774;Ramilowski2015:20133774;connectomeDB2020:20133774;talklr:20133774	OPC -> ASC	0.278134	0.0274501	0	0.369509	0.066784	0	OPC_CNTN4	-0.212401	2.85e-11	Downregulated
OPC	EX	CNTN4	PTPRG	CNTN4 - PTPRG	not annotated	cell_surface_ligand-receptor	CellTalkDB:20133774;Cellinker:20133774;LRdb:20133774;Ramilowski2015:20133774;connectomeDB2020:20133774;talklr:20133774	OPC -> EX	0.28696	0.0306598	0	0.372996	0.0684952	0	OPC_CNTN4	-0.212401	2.85e-11	Downregulated
OPC	INH	CNTN4	PTPRG	CNTN4 - PTPRG	not annotated	cell_surface_ligand-receptor	CellTalkDB:20133774;Cellinker:20133774;LRdb:20133774;Ramilowski2015:20133774;connectomeDB2020:20133774;talklr:20133774	OPC -> INH	0.306074	0.0381137	0	0.398172	0.0811481	0	OPC_CNTN4	-0.212401	2.85e-11	Downregulated
OPC	OPC	CNTN4	PTPRG	CNTN4 - PTPRG	not annotated	cell_surface_ligand-receptor	CellTalkDB:20133774;Cellinker:20133774;LRdb:20133774;Ramilowski2015:20133774;connectomeDB2020:20133774;talklr:20133774	OPC -> OPC	0.333473	0.0498494	0	0.450142	0.108444	0	OPC_CNTN4	-0.212401	2.85e-11	Downregulated
ASC	OPC	COL5A3	SDC3	COL5A3 - SDC3	not annotated	-	Cellinker:11751872;HPMR:11751872;LRdb:11751872;connectomeDB2020:11751872	ASC -> OPC	0.302179	0.0365419	0	0.355914	0.0602251	0	ASC_COL5A3	-0.153065	0.000412966	Downregulated
ODC	INH	COL9A2	ITGA3_ITGB1	COL9A2 - (ITGA3+ITGB1)	COLLAGEN	ecm-adhesion		ODC -> INH	0.137716	0.000702172	0	0.147772	0.00115096	0	ODC_COL9A2	-0.132991	3.96e-52	Downregulated
OPC	INH	COL9A2	ITGA3_ITGB1	COL9A2 - (ITGA3+ITGB1)	COLLAGEN	ecm-adhesion		OPC -> INH	0.135562	0.000625656	0	0.144779	0.00100067	0	OPC_COL9A2	-0.131209	1.99e-07	Downregulated
ODC	INH	COL9A2	ITGA9_ITGB1	COL9A2 - (ITGA9+ITGB1)	COLLAGEN	ecm-adhesion		ODC -> INH	0.143925	0.00096048	0	0.155986	0.00164366	0	ODC_COL9A2	-0.132991	3.96e-52	Downregulated
ODC	OPC	COL9A2	ITGA9_ITGB1	COL9A2 - (ITGA9+ITGB1)	COLLAGEN	ecm-adhesion		ODC -> OPC	0.157384	0.00173995	0	0.175967	0.00340377	0	ODC_COL9A2	-0.132991	3.96e-52	Downregulated
OPC	INH	COL9A2	ITGA9_ITGB1	COL9A2 - (ITGA9+ITGB1)	COLLAGEN	ecm-adhesion		OPC -> INH	0.141574	0.00085584	0	0.152656	0.00142913	0	OPC_COL9A2	-0.131209	1.99e-07	Downregulated
OPC	OPC	COL9A2	ITGA9_ITGB1	COL9A2 - (ITGA9+ITGB1)	COLLAGEN	ecm-adhesion		OPC -> OPC	0.15458	0.00155053	0	0.171747	0.00296019	0	OPC_COL9A2	-0.131209	1.99e-07	Downregulated
ODC	ASC	COL9A2	ITGAV_ITGB8	COL9A2 - (ITGAV+ITGB8)	COLLAGEN	ecm-receptor		ODC -> ASC	0.192072	0.00548148	0	0.206455	0.00787808	0	ODC_COL9A2	-0.132991	3.96e-52	Downregulated
ODC	ODC	COL9A2	ITGAV_ITGB8	COL9A2 - (ITGAV+ITGB8)	COLLAGEN	ecm-receptor		ODC -> ODC	0.171783	0.00296375	0	0.189249	0.00507194	0	ODC_COL9A2	-0.132991	3.96e-52	Downregulated
ODC	OPC	COL9A2	ITGAV_ITGB8	COL9A2 - (ITGAV+ITGB8)	COLLAGEN	ecm-receptor		ODC -> OPC	0.195202	0.00595871	0	0.216969	0.00996225	0	ODC_COL9A2	-0.132991	3.96e-52	Downregulated
OPC	ASC	COL9A2	ITGAV_ITGB8	COL9A2 - (ITGAV+ITGB8)	COLLAGEN	ecm-receptor		OPC -> ASC	0.187926	0.00488671	0	0.200694	0.00685542	0	OPC_COL9A2	-0.131209	1.99e-07	Downregulated
OPC	ODC	COL9A2	ITGAV_ITGB8	COL9A2 - (ITGAV+ITGB8)	COLLAGEN	ecm-receptor		OPC -> ODC	0.168451	0.00264144	0	0.184385	0.00441193	0.01	OPC_COL9A2	-0.131209	1.99e-07	Downregulated
OPC	OPC	COL9A2	ITGAV_ITGB8	COL9A2 - (ITGAV+ITGB8)	COLLAGEN	ecm-receptor		OPC -> OPC	0.190923	0.00531244	0	0.210627	0.0086714	0	OPC_COL9A2	-0.131209	1.99e-07	Downregulated
ODC	ODC	COL9A2	MAG	COL9A2 - MAG	not annotated	-	Baccin2019:2446864;Cellinker:2446864;HPRD:2446864;LRdb:2446864;connectomeDB2020:2446864	ODC -> ODC	0.193357	0.00567446	0	0.223592	0.0114196	0	ODC_COL9A2	-0.132991	3.96e-52	Downregulated
OPC	ODC	COL9A2	MAG	COL9A2 - MAG	not annotated	-	Baccin2019:2446864;Cellinker:2446864;HPRD:2446864;LRdb:2446864;connectomeDB2020:2446864	OPC -> ODC	0.189157	0.00505885	0	0.216872	0.00994182	0	OPC_COL9A2	-0.131209	1.99e-07	Downregulated
EX	MG	CX3CL1	CX3CR1	CX3CL1 - CX3CR1	CX3C	ligand-receptor	Baccin2019:11432858;Baccin2019:14607932;Baccin2019:9390561;Baccin2019:9931005;CellPhoneDB:24218476;Cellinker:11432858;Cellinker:14607932;Cellinker:28389721;Cellinker:9390561;Cellinker:9931005;DIP:10488147;Guide2Pharma:14607932;HPMR:11432858;HPRD:9390561;HPRD:9931005;ICELLNET:22633458;InnateDB:9390561;InnateDB:9931005;LRdb:10699158;Lit-BM-17:10488147;Lit-BM-17:9931005;SIGNOR:11432858;connectomeDB2…	EX -> MG	NA	NA	NA	0.163107	0.00217453	0	EX_CX3CL1	-0.154456	6.65e-05	Downregulated
EX	ASC	CX3CL1	ITGAV	CX3CL1 - ITGAV	not annotated	ligand-receptor	connectomeDB2020:24789099	EX -> ASC	NA	NA	NA	0.169082	0.00270054	0	EX_CX3CL1	-0.154456	6.65e-05	Downregulated
EX	EX	CX3CL1	ITGAV	CX3CL1 - ITGAV	not annotated	ligand-receptor	connectomeDB2020:24789099	EX -> EX	NA	NA	NA	0.131112	0.000487075	0	EX_CX3CL1	-0.154456	6.65e-05	Downregulated
EX	INH	CX3CL1	ITGAV	CX3CL1 - ITGAV	not annotated	ligand-receptor	connectomeDB2020:24789099	EX -> INH	NA	NA	NA	0.131982	0.000512193	0	EX_CX3CL1	-0.154456	6.65e-05	Downregulated
EX	MG	CX3CL1	ITGAV	CX3CL1 - ITGAV	not annotated	ligand-receptor	connectomeDB2020:24789099	EX -> MG	NA	NA	NA	0.156596	0.00168524	0	EX_CX3CL1	-0.154456	6.65e-05	Downregulated
EX	ODC	CX3CL1	ITGAV	CX3CL1 - ITGAV	not annotated	ligand-receptor	connectomeDB2020:24789099	EX -> ODC	NA	NA	NA	0.146898	0.0011055	0	EX_CX3CL1	-0.154456	6.65e-05	Downregulated
EX	OPC	CX3CL1	ITGAV	CX3CL1 - ITGAV	not annotated	ligand-receptor	connectomeDB2020:24789099	EX -> OPC	NA	NA	NA	0.176132	0.00342187	0	EX_CX3CL1	-0.154456	6.65e-05	Downregulated
EX	ASC	DKK3	KREMEN1	DKK3 - KREMEN1	not annotated	ligand-receptor	CellTalkDB:12527209	EX -> ASC	0.191461	0.0053911	0	0.261029	0.0216882	0	EX_DKK3	-0.158343	0.0225355	Downregulated
MG	EX	DSCAM	DCC	DSCAM - DCC	not annotated	-	CellTalkDB:19196994	MG -> EX	0.22291	0.0112643	0	0.300618	0.0359192	0	MG_DSCAM	-0.437908	3.1e-23	Downregulated
MG	INH	DSCAM	DCC	DSCAM - DCC	not annotated	-	CellTalkDB:19196994	MG -> INH	0.23796	0.0149598	0	0.291066	0.0322047	0	MG_DSCAM	-0.437908	3.1e-23	Downregulated
MG	OPC	DSCAM	DCC	DSCAM - DCC	not annotated	-	CellTalkDB:19196994	MG -> OPC	0.333392	0.0498133	0	0.555738	0.165396	0	MG_DSCAM	-0.437908	3.1e-23	Downregulated
ASC	ASC	EFEMP1	EGFR	EFEMP1 - EGFR	not annotated	ligand-receptor	Baccin2019:19804359;CellTalkDB:19804359;Cellinker:19804359;LRdb:19804359;Ramilowski2015:19804359;connectomeDB2020:19804359;talklr:19804359	ASC -> ASC	0.303724	0.0371624	0	0.365828	0.0649898	0	ASC_EFEMP1	-0.267583	8.43e-22	Downregulated
ASC	OPC	EFEMP1	EGFR	EFEMP1 - EGFR	not annotated	ligand-receptor	Baccin2019:19804359;CellTalkDB:19804359;Cellinker:19804359;LRdb:19804359;Ramilowski2015:19804359;connectomeDB2020:19804359;talklr:19804359	ASC -> OPC	0.315095	0.0418506	0	0.347678	0.056347	0	ASC_EFEMP1	-0.267583	8.43e-22	Downregulated
MG	ODC	ENTPD1	ADORA1	ENTPD1 - ADORA1	CD39	-	CellChatDB:21677139;Cellinker:21677139	MG -> ODC	0.203643	0.0073684	0	0.226255	0.0120366	0	MG_ENTPD1	-0.120761	7.95e-06	Downregulated
MG	OPC	ENTPD1	ADORA1	ENTPD1 - ADORA1	CD39	-	CellChatDB:21677139;Cellinker:21677139	MG -> OPC	0.176337	0.00344454	0	0.214023	0.00934986	0	MG_ENTPD1	-0.120761	7.95e-06	Downregulated
MG	MG	ENTPD1	TMIGD3	ENTPD1 - TMIGD3	CD39	-	CellChatDB:21677139;Cellinker:21677139	MG -> MG	0.213749	0.00929398	0	0.247479	0.0175842	0	MG_ENTPD1	-0.120761	7.95e-06	Downregulated
EX	EX	FARP2	PLXNA1	FARP2 - PLXNA1	not annotated	-	CellTalkDB:32196115	EX -> EX	0.128865	0.000426434	0	0.139384	0.00076591	0	EX_FARP2	-0.131847	0.036323	Downregulated
MG	EX	FARP2	PLXNA1	FARP2 - PLXNA1	not annotated	-	CellTalkDB:32196115	MG -> EX	0.137665	0.000700305	0	0.151032	0.00133192	0	MG_FARP2	-0.12673	0.00119853	Downregulated
OPC	EX	FARP2	PLXNA1	FARP2 - PLXNA1	not annotated	-	CellTalkDB:32196115	OPC -> EX	0.163049	0.00216977	0	0.181084	0.00399666	0	OPC_FARP2	-0.186332	8.24e-09	Downregulated
EX	ASC	FARP2	PLXNA2	FARP2 - PLXNA2	not annotated	-	CellTalkDB:32196115	EX -> ASC	0.177749	0.00360332	0	0.202562	0.00717776	0	EX_FARP2	-0.131847	0.036323	Downregulated
EX	EX	FARP2	PLXNA2	FARP2 - PLXNA2	not annotated	-	CellTalkDB:32196115	EX -> EX	0.178421	0.00368049	0	0.200073	0.00675022	0	EX_FARP2	-0.131847	0.036323	Downregulated
EX	INH	FARP2	PLXNA2	FARP2 - PLXNA2	not annotated	-	CellTalkDB:32196115	EX -> INH	0.152823	0.00143942	0	0.163853	0.00223611	0	EX_FARP2	-0.131847	0.036323	Downregulated
EX	OPC	FARP2	PLXNA2	FARP2 - PLXNA2	not annotated	-	CellTalkDB:32196115	EX -> OPC	0.13829	0.000723648	0	0.152335	0.00140953	0	EX_FARP2	-0.131847	0.036323	Downregulated
MG	ASC	FARP2	PLXNA2	FARP2 - PLXNA2	not annotated	-	CellTalkDB:32196115	MG -> ASC	0.19486	0.00590545	0	0.227885	0.0124233	0	MG_FARP2	-0.12673	0.00119853	Downregulated
MG	EX	FARP2	PLXNA2	FARP2 - PLXNA2	not annotated	-	CellTalkDB:32196115	MG -> EX	0.195666	0.00603161	0	0.224755	0.0116869	0	MG_FARP2	-0.12673	0.00119853	Downregulated
MG	INH	FARP2	PLXNA2	FARP2 - PLXNA2	not annotated	-	CellTalkDB:32196115	MG -> INH	0.165341	0.00236233	0	0.180154	0.00388438	0	MG_FARP2	-0.12673	0.00119853	Downregulated
MG	OPC	FARP2	PLXNA2	FARP2 - PLXNA2	not annotated	-	CellTalkDB:32196115	MG -> OPC	0.148471	0.00118817	0	0.166343	0.00245001	0	MG_FARP2	-0.12673	0.00119853	Downregulated
OPC	ASC	FARP2	PLXNA2	FARP2 - PLXNA2	not annotated	-	CellTalkDB:32196115	OPC -> ASC	0.249259	0.0180991	0	0.301994	0.0364678	0	OPC_FARP2	-0.186332	8.24e-09	Downregulated
OPC	EX	FARP2	PLXNA2	FARP2 - PLXNA2	not annotated	-	CellTalkDB:32196115	OPC -> EX	0.250563	0.018481	0	0.29665	0.034356	0	OPC_FARP2	-0.186332	8.24e-09	Downregulated
OPC	INH	FARP2	PLXNA2	FARP2 - PLXNA2	not annotated	-	CellTalkDB:32196115	OPC -> INH	0.203222	0.00729381	0	0.224363	0.0115964	0	OPC_FARP2	-0.186332	8.24e-09	Downregulated
OPC	OPC	FARP2	PLXNA2	FARP2 - PLXNA2	not annotated	-	CellTalkDB:32196115	OPC -> OPC	0.178396	0.00367757	0	0.203456	0.00733525	0	OPC_FARP2	-0.186332	8.24e-09	Downregulated
EX	EX	FARP2	PLXNA4	FARP2 - PLXNA4	not annotated	-	CellTalkDB:32196115	EX -> EX	0.185211	0.00452	0	0.20464	0.00754673	0	EX_FARP2	-0.131847	0.036323	Downregulated
EX	INH	FARP2	PLXNA4	FARP2 - PLXNA4	not annotated	-	CellTalkDB:32196115	EX -> INH	0.191769	0.00543654	0	0.209444	0.00844196	0	EX_FARP2	-0.131847	0.036323	Downregulated
EX	OPC	FARP2	PLXNA4	FARP2 - PLXNA4	not annotated	-	CellTalkDB:32196115	EX -> OPC	0.145134	0.00101772	0	0.159128	0.00186546	0	EX_FARP2	-0.131847	0.036323	Downregulated
MG	EX	FARP2	PLXNA4	FARP2 - PLXNA4	not annotated	-	CellTalkDB:32196115	MG -> EX	0.20384	0.00740342	0	0.230503	0.0130583	0	MG_FARP2	-0.12673	0.00119853	Downregulated
MG	INH	FARP2	PLXNA4	FARP2 - PLXNA4	not annotated	-	CellTalkDB:32196115	MG -> INH	0.211785	0.00889943	0	0.236581	0.0145977	0	MG_FARP2	-0.12673	0.00119853	Downregulated
MG	OPC	FARP2	PLXNA4	FARP2 - PLXNA4	not annotated	-	CellTalkDB:32196115	MG -> OPC	0.156384	0.0016707	0	0.174467	0.00324141	0	MG_FARP2	-0.12673	0.00119853	Downregulated
OPC	EX	FARP2	PLXNA4	FARP2 - PLXNA4	not annotated	-	CellTalkDB:32196115	OPC -> EX	0.263927	0.0226198	0	0.306493	0.0382843	0	OPC_FARP2	-0.186332	8.24e-09	Downregulated
OPC	INH	FARP2	PLXNA4	FARP2 - PLXNA4	not annotated	-	CellTalkDB:32196115	OPC -> INH	0.277164	0.0271066	0	0.317029	0.0426691	0	OPC_FARP2	-0.186332	8.24e-09	Downregulated
OPC	OPC	FARP2	PLXNA4	FARP2 - PLXNA4	not annotated	-	CellTalkDB:32196115	OPC -> OPC	0.189909	0.00516584	0	0.215669	0.00968934	0	OPC_FARP2	-0.186332	8.24e-09	Downregulated
ASC	ASC	FGFR3	EPHA4	FGFR3 - EPHA4	not annotated	ligand-receptor	HPRD:16365308	ASC -> ASC	0.192356	0.0055237	0	0.220682	0.0107655	0	ASC_FGFR3	-0.422878	2.67e-57	Downregulated
ASC	EX	FGFR3	EPHA4	FGFR3 - EPHA4	not annotated	ligand-receptor	HPRD:16365308	ASC -> EX	0.313182	0.0410474	0	0.41023	0.0873655	0	ASC_FGFR3	-0.422878	2.67e-57	Downregulated
ASC	INH	FGFR3	EPHA4	FGFR3 - EPHA4	not annotated	ligand-receptor	HPRD:16365308	ASC -> INH	0.200947	0.00689864	0	0.244789	0.0168205	0	ASC_FGFR3	-0.422878	2.67e-57	Downregulated
EX	EX	GNAI2	ADCY1	GNAI2 - ADCY1	not annotated	-	Baccin2019:2121366;CellTalkDB:2121366;HPRD:2121366;LRdb:2121366;SIGNOR:19703466;SIGNOR:8327893;connectomeDB2020:2121366	EX -> EX	NA	NA	NA	0.179885	0.0038522	0	EX_GNAI2	-0.180555	1.92e-07	Downregulated
EX	INH	GNAI2	ADCY1	GNAI2 - ADCY1	not annotated	-	Baccin2019:2121366;CellTalkDB:2121366;HPRD:2121366;LRdb:2121366;SIGNOR:19703466;SIGNOR:8327893;connectomeDB2020:2121366	EX -> INH	NA	NA	NA	0.149288	0.00123281	0	EX_GNAI2	-0.180555	1.92e-07	Downregulated
EX	OPC	GNAI2	ADCY1	GNAI2 - ADCY1	not annotated	-	Baccin2019:2121366;CellTalkDB:2121366;HPRD:2121366;LRdb:2121366;SIGNOR:19703466;SIGNOR:8327893;connectomeDB2020:2121366	EX -> OPC	NA	NA	NA	0.162987	0.00216473	0	EX_GNAI2	-0.180555	1.92e-07	Downregulated
OPC	EX	GNAI2	ADCY1	GNAI2 - ADCY1	not annotated	-	Baccin2019:2121366;CellTalkDB:2121366;HPRD:2121366;LRdb:2121366;SIGNOR:19703466;SIGNOR:8327893;connectomeDB2020:2121366	OPC -> EX	0.174719	0.00326836	0	0.195884	0.00606596	0	OPC_GNAI2	-0.104477	1.13e-09	Downregulated
OPC	OPC	GNAI2	ADCY1	GNAI2 - ADCY1	not annotated	-	Baccin2019:2121366;CellTalkDB:2121366;HPRD:2121366;LRdb:2121366;SIGNOR:19703466;SIGNOR:8327893;connectomeDB2020:2121366	OPC -> OPC	0.159443	0.00188879	0	0.176043	0.00341207	0	OPC_GNAI2	-0.104477	1.13e-09	Downregulated
EX	MG	GNAI2	ADCY7	GNAI2 - ADCY7	not annotated	-	CellTalkDB:32196115	EX -> MG	NA	NA	NA	0.177805	0.00360962	0	EX_GNAI2	-0.180555	1.92e-07	Downregulated
OPC	MG	GNAI2	ADCY7	GNAI2 - ADCY7	not annotated	-	CellTalkDB:32196115	OPC -> MG	0.168771	0.00267126	0	0.193425	0.00568476	0	OPC_GNAI2	-0.104477	1.13e-09	Downregulated
EX	ASC	GNAI2	ADCY8	GNAI2 - ADCY8	not annotated	-	CellTalkDB:32196115	EX -> ASC	NA	NA	NA	0.185882	0.00460899	0	EX_GNAI2	-0.180555	1.92e-07	Downregulated
EX	INH	GNAI2	ADCY8	GNAI2 - ADCY8	not annotated	-	CellTalkDB:32196115	EX -> INH	NA	NA	NA	0.181657	0.00406684	0	EX_GNAI2	-0.180555	1.92e-07	Downregulated
EX	OPC	GNAI2	ADCY8	GNAI2 - ADCY8	not annotated	-	CellTalkDB:32196115	EX -> OPC	NA	NA	NA	0.177873	0.00361749	0	EX_GNAI2	-0.180555	1.92e-07	Downregulated
OPC	ASC	GNAI2	ADCY8	GNAI2 - ADCY8	not annotated	-	CellTalkDB:32196115	OPC -> ASC	0.18114	0.0040035	0	0.202999	0.00725449	0	OPC_GNAI2	-0.104477	1.13e-09	Downregulated
OPC	INH	GNAI2	ADCY8	GNAI2 - ADCY8	not annotated	-	CellTalkDB:32196115	OPC -> INH	0.175629	0.00336675	0	0.197982	0.00640315	0	OPC_GNAI2	-0.104477	1.13e-09	Downregulated
OPC	OPC	GNAI2	ADCY8	GNAI2 - ADCY8	not annotated	-	CellTalkDB:32196115	OPC -> OPC	0.174189	0.00321189	0	0.193506	0.00569714	0	OPC_GNAI2	-0.104477	1.13e-09	Downregulated
EX	ASC	GNAI2	ADCY9	GNAI2 - ADCY9	not annotated	-	CellTalkDB:32196115	EX -> ASC	NA	NA	NA	0.147971	0.00116145	0.04	EX_GNAI2	-0.180555	1.92e-07	Downregulated
EX	EX	GNAI2	ADCY9	GNAI2 - ADCY9	not annotated	-	CellTalkDB:32196115	EX -> EX	NA	NA	NA	0.180065	0.00387371	0	EX_GNAI2	-0.180555	1.92e-07	Downregulated
EX	INH	GNAI2	ADCY9	GNAI2 - ADCY9	not annotated	-	CellTalkDB:32196115	EX -> INH	NA	NA	NA	0.162759	0.00214617	0	EX_GNAI2	-0.180555	1.92e-07	Downregulated
EX	OPC	GNAI2	ADCY9	GNAI2 - ADCY9	not annotated	-	CellTalkDB:32196115	EX -> OPC	NA	NA	NA	0.167713	0.00257329	0	EX_GNAI2	-0.180555	1.92e-07	Downregulated
OPC	EX	GNAI2	ADCY9	GNAI2 - ADCY9	not annotated	-	CellTalkDB:32196115	OPC -> EX	0.176095	0.00341781	0	0.196097	0.00609976	0	OPC_GNAI2	-0.104477	1.13e-09	Downregulated
OPC	INH	GNAI2	ADCY9	GNAI2 - ADCY9	not annotated	-	CellTalkDB:32196115	OPC -> INH	0.166056	0.00242462	0	0.175777	0.00338285	0	OPC_GNAI2	-0.104477	1.13e-09	Downregulated
OPC	OPC	GNAI2	ADCY9	GNAI2 - ADCY9	not annotated	-	CellTalkDB:32196115	OPC -> OPC	0.164839	0.00231918	0	0.181561	0.00405509	0	OPC_GNAI2	-0.104477	1.13e-09	Downregulated
OPC	ODC	GNAI2	ADORA1	GNAI2 - ADORA1	not annotated	-	CellTalkDB:11369591;HPRD:11369591;LRdb:11369591;connectomeDB2020:11369591	OPC -> ODC	0.140722	0.00082	0	0.152566	0.00142362	0	OPC_GNAI2	-0.104477	1.13e-09	Downregulated
EX	EX	GNAI2	CNR1	GNAI2 - CNR1	not annotated	-	HPRD:11168387;LRdb:11168387;connectomeDB2020:11168387	EX -> EX	NA	NA	NA	0.135364	0.000618945	0	EX_GNAI2	-0.180555	1.92e-07	Downregulated
EX	INH	GNAI2	CNR1	GNAI2 - CNR1	not annotated	-	HPRD:11168387;LRdb:11168387;connectomeDB2020:11168387	EX -> INH	NA	NA	NA	0.148132	0.00117002	0	EX_GNAI2	-0.180555	1.92e-07	Downregulated
OPC	EX	GNAI2	CNR1	GNAI2 - CNR1	not annotated	-	HPRD:11168387;LRdb:11168387;connectomeDB2020:11168387	OPC -> EX	0.131393	0.000495086	0	0.144267	0.000976458	0	OPC_GNAI2	-0.104477	1.13e-09	Downregulated
OPC	INH	GNAI2	CNR1	GNAI2 - CNR1	not annotated	-	HPRD:11168387;LRdb:11168387;connectomeDB2020:11168387	OPC -> INH	0.147461	0.00113464	0	0.158853	0.00184526	0	OPC_GNAI2	-0.104477	1.13e-09	Downregulated
EX	ASC	GNAI2	EDNRB	GNAI2 - EDNRB	not annotated	-	CellTalkDB:32196115	EX -> ASC	NA	NA	NA	0.141982	0.000873374	0	EX_GNAI2	-0.180555	1.92e-07	Downregulated
OPC	ASC	GNAI2	EDNRB	GNAI2 - EDNRB	not annotated	-	CellTalkDB:32196115	OPC -> ASC	0.138999	0.000750856	0	0.151805	0.00137765	0	OPC_GNAI2	-0.104477	1.13e-09	Downregulated
EX	ASC	GNAI2	EGFR	GNAI2 - EGFR	not annotated	-	HPRD:11286993;LRdb:11286993;connectomeDB2020:11286993	EX -> ASC	NA	NA	NA	0.18955	0.00511458	0	EX_GNAI2	-0.180555	1.92e-07	Downregulated
EX	INH	GNAI2	EGFR	GNAI2 - EGFR	not annotated	-	HPRD:11286993;LRdb:11286993;connectomeDB2020:11286993	EX -> INH	NA	NA	NA	0.15878	0.00183993	0	EX_GNAI2	-0.180555	1.92e-07	Downregulated
EX	OPC	GNAI2	EGFR	GNAI2 - EGFR	not annotated	-	HPRD:11286993;LRdb:11286993;connectomeDB2020:11286993	EX -> OPC	NA	NA	NA	0.184269	0.00439696	0	EX_GNAI2	-0.180555	1.92e-07	Downregulated
OPC	ASC	GNAI2	EGFR	GNAI2 - EGFR	not annotated	-	HPRD:11286993;LRdb:11286993;connectomeDB2020:11286993	OPC -> ASC	0.185113	0.00450712	0	0.207368	0.00804793	0	OPC_GNAI2	-0.104477	1.13e-09	Downregulated
OPC	OPC	GNAI2	EGFR	GNAI2 - EGFR	not annotated	-	HPRD:11286993;LRdb:11286993;connectomeDB2020:11286993	OPC -> OPC	0.18943	0.00509753	0	0.201082	0.00692161	0	OPC_GNAI2	-0.104477	1.13e-09	Downregulated
OPC	OPC	GNAI2	IGF1R	GNAI2 - IGF1R	not annotated	-	CellTalkDB:11120746;HPRD:11120746;LRdb:11120746;connectomeDB2020:11120746	OPC -> OPC	0.198008	0.00640741	0	0.221726	0.0109978	0	OPC_GNAI2	-0.104477	1.13e-09	Downregulated
EX	EX	GNAI2	OPRD1	GNAI2 - OPRD1	not annotated	-	Baccin2019:1671672;CellTalkDB:1671672;Cellinker:1671672;HPRD:1671672;LRdb:1671672;connectomeDB2020:1671672	EX -> EX	NA	NA	NA	0.135175	0.000612584	0	EX_GNAI2	-0.180555	1.92e-07	Downregulated
OPC	EX	GNAI2	OPRD1	GNAI2 - OPRD1	not annotated	-	Baccin2019:1671672;CellTalkDB:1671672;Cellinker:1671672;HPRD:1671672;LRdb:1671672;connectomeDB2020:1671672	OPC -> EX	0.130523	0.000470597	0	0.144053	0.000966426	0	OPC_GNAI2	-0.104477	1.13e-09	Downregulated
EX	MG	GNAI2	P2RY12	GNAI2 - P2RY12	not annotated	-	CellTalkDB:8554519;Cellinker:8554519;HPRD:8554519;LRdb:8554519;connectomeDB2020:8554519	EX -> MG	NA	NA	NA	0.205672	0.00773416	0	EX_GNAI2	-0.180555	1.92e-07	Downregulated
OPC	MG	GNAI2	P2RY12	GNAI2 - P2RY12	not annotated	-	CellTalkDB:8554519;Cellinker:8554519;HPRD:8554519;LRdb:8554519;connectomeDB2020:8554519	OPC -> MG	0.186944	0.00475192	0	0.226742	0.0121516	0	OPC_GNAI2	-0.104477	1.13e-09	Downregulated
MG	MG	HLA-DMB	CD4	HLA-DMB - CD4	MHC-II	cell_surface_ligand-receptor		MG -> MG	0.155833	0.00163337	0	0.182187	0.0041325	0	MG_HLA-DMB	-0.113042	5.79e-06	Downregulated
MG	MG	HLA-DPB1	CD4	HLA-DPB1 - CD4	MHC-II	cell_surface_ligand-receptor		MG -> MG	NA	NA	NA	0.177602	0.00358655	0	MG_HLA-DPB1	-0.212599	8.96e-10	Downregulated
MG	MG	HLA-DRA	CD4	HLA-DRA - CD4	MHC-II	cell_surface_ligand-receptor		MG -> MG	0.15056	0.00130458	0	0.182935	0.00422631	0	MG_HLA-DRA	-0.186909	8.67e-07	Downregulated
ASC	ASC	ITGB3BP	ITGB5	ITGB3BP - ITGB5	not annotated	-	Adhesome:10579726;CellTalkDB:10579726;Cellinker:10579726;HPRD:10579726;LRdb:10579726	ASC -> ASC	NA	NA	NA	0.15913	0.00186558	0	ASC_ITGB3BP	-0.118415	4.31e-09	Downregulated
ASC	MG	ITGB3BP	ITGB5	ITGB3BP - ITGB5	not annotated	-	Adhesome:10579726;CellTalkDB:10579726;Cellinker:10579726;HPRD:10579726;LRdb:10579726	ASC -> MG	NA	NA	NA	0.165933	0.00241389	0	ASC_ITGB3BP	-0.118415	4.31e-09	Downregulated
ASC	INH	LAMA1	ITGA3_ITGB1	LAMA1 - (ITGA3+ITGB1)	LAMININ	ecm-adhesion		ASC -> INH	0.16097	0.00200453	0	0.175051	0.003304	0	ASC_LAMA1	-0.15561	2.04e-07	Downregulated
ASC	ASC	LAMA1	ITGA6_ITGB1	LAMA1 - (ITGA6+ITGB1)	LAMININ	ecm-adhesion		ASC -> ASC	0.190964	0.0053183	0	0.210694	0.00868445	0	ASC_LAMA1	-0.15561	2.04e-07	Downregulated
ASC	ASC	LAMA1	ITGA6_ITGB4	LAMA1 - (ITGA6+ITGB4)	LAMININ	ecm-adhesion		ASC -> ASC	0.225973	0.0119706	0	0.266084	0.0233253	0	ASC_LAMA1	-0.15561	2.04e-07	Downregulated
ASC	ASC	LAMA1	ITGA7_ITGB1	LAMA1 - (ITGA7+ITGB1)	LAMININ	ecm-adhesion	Cellinker:11278916	ASC -> ASC	0.186579	0.00470248	0	0.209876	0.00852521	0	ASC_LAMA1	-0.15561	2.04e-07	Downregulated
ASC	INH	LAMA1	ITGA9_ITGB1	LAMA1 - (ITGA9+ITGB1)	LAMININ	ecm-adhesion	Cellinker:11278916;Cellinker:9688542	ASC -> INH	0.169504	0.00274062	0	0.186664	0.00471403	0	ASC_LAMA1	-0.15561	2.04e-07	Downregulated
ASC	OPC	LAMA1	ITGA9_ITGB1	LAMA1 - (ITGA9+ITGB1)	LAMININ	ecm-adhesion	Cellinker:11278916;Cellinker:9688542	ASC -> OPC	0.188436	0.00495759	0	0.215864	0.00973	0	ASC_LAMA1	-0.15561	2.04e-07	Downregulated
ASC	ASC	LAMA1	ITGAV_ITGB8	LAMA1 - (ITGAV+ITGB8)	LAMININ	ecm-receptor	Cellinker:7542940	ASC -> ASC	0.240025	0.0155107	0	0.263044	0.0223339	0	ASC_LAMA1	-0.15561	2.04e-07	Downregulated
ASC	EX	LAMA1	ITGAV_ITGB8	LAMA1 - (ITGAV+ITGB8)	LAMININ	ecm-receptor	Cellinker:7542940	ASC -> EX	0.163258	0.00218687	0	0.178794	0.00372377	0	ASC_LAMA1	-0.15561	2.04e-07	Downregulated
ASC	ODC	LAMA1	ITGAV_ITGB8	LAMA1 - (ITGAV+ITGB8)	LAMININ	ecm-receptor	Cellinker:7542940	ASC -> ODC	0.209358	0.0084254	0	0.236027	0.0144537	0	ASC_LAMA1	-0.15561	2.04e-07	Downregulated
ASC	OPC	LAMA1	ITGAV_ITGB8	LAMA1 - (ITGAV+ITGB8)	LAMININ	ecm-receptor	Cellinker:7542940	ASC -> OPC	0.244881	0.0168463	0	0.280051	0.0281339	0	ASC_LAMA1	-0.15561	2.04e-07	Downregulated
ASC	ASC	LAMA1	DAG1	LAMA1 - DAG1	LAMININ	ecm-receptor	HPRD:11798066;HPRD:16709410;HPRD:7925941	ASC -> ASC	0.162407	0.00211784	0	0.173249	0.00311343	0	ASC_LAMA1	-0.15561	2.04e-07	Downregulated
ASC	OPC	LAMA1	DAG1	LAMA1 - DAG1	LAMININ	ecm-receptor	HPRD:11798066;HPRD:16709410;HPRD:7925941	ASC -> OPC	0.160416	0.00196199	0	0.178819	0.00372664	0	ASC_LAMA1	-0.15561	2.04e-07	Downregulated
ASC	ASC	LAMA1	GPC1	LAMA1 - GPC1	not annotated	ecm-receptor	CellTalkDB:32196115	ASC -> ASC	0.162246	0.0021049	0	0.184197	0.00438758	0	ASC_LAMA1	-0.15561	2.04e-07	Downregulated
ASC	EX	LAMA1	GPC1	LAMA1 - GPC1	not annotated	ecm-receptor	CellTalkDB:32196115	ASC -> EX	0.159551	0.00189678	0	0.17563	0.00336677	0	ASC_LAMA1	-0.15561	2.04e-07	Downregulated
ASC	INH	LAMA1	GPC1	LAMA1 - GPC1	not annotated	ecm-receptor	CellTalkDB:32196115	ASC -> INH	0.16255	0.00212933	0	0.175877	0.00339386	0	ASC_LAMA1	-0.15561	2.04e-07	Downregulated
ASC	OPC	LAMA1	GPC1	LAMA1 - GPC1	not annotated	ecm-receptor	CellTalkDB:32196115	ASC -> OPC	NA	NA	NA	0.178648	0.00370673	0	ASC_LAMA1	-0.15561	2.04e-07	Downregulated
ASC	OPC	LAMA1	NT5E	LAMA1 - NT5E	not annotated	-	Baccin2019:10470109;CellTalkDB:10470109;Cellinker:10470109;HPRD:10470109;LRdb:10470109	ASC -> OPC	0.167992	0.00259893	0	0.18872	0.0049973	0	ASC_LAMA1	-0.15561	2.04e-07	Downregulated
ASC	ASC	LAMA1	SDC2	LAMA1 - SDC2	not annotated	ecm-receptor	CellTalkDB:32196115	ASC -> ASC	0.190362	0.00523103	0	0.20891	0.00833948	0	ASC_LAMA1	-0.15561	2.04e-07	Downregulated
ASC	ASC	LAMA1	SDC4	LAMA1 - SDC4	not annotated	-	CellTalkDB:32196115	ASC -> ASC	0.214594	0.00946681	0	0.247845	0.0176895	0	ASC_LAMA1	-0.15561	2.04e-07	Downregulated
ODC	INH	LAMA2	ITGA3_ITGB1	LAMA2 - (ITGA3+ITGB1)	LAMININ	ecm-adhesion		ODC -> INH	0.155371	0.00160244	0	0.166728	0.00248421	0	ODC_LAMA2	-0.294007	2.92e-35	Downregulated
ODC	ASC	LAMA2	ITGA6_ITGB1	LAMA2 - (ITGA6+ITGB1)	LAMININ	ecm-adhesion		ODC -> ASC	0.183156	0.00425434	0	0.198805	0.00653842	0	ODC_LAMA2	-0.294007	2.92e-35	Downregulated
ODC	ASC	LAMA2	ITGA6_ITGB4	LAMA2 - (ITGA6+ITGB4)	LAMININ	ecm-adhesion		ODC -> ASC	0.215184	0.00958865	0	0.247623	0.0176256	0	ODC_LAMA2	-0.294007	2.92e-35	Downregulated
ODC	ASC	LAMA2	ITGA7_ITGB1	LAMA2 - (ITGA7+ITGB1)	LAMININ	ecm-adhesion	Cellinker:11278916	ODC -> ASC	0.179115	0.00376125	0	0.198074	0.00641828	0	ODC_LAMA2	-0.294007	2.92e-35	Downregulated
ODC	INH	LAMA2	ITGA9_ITGB1	LAMA2 - (ITGA9+ITGB1)	LAMININ	ecm-adhesion	Cellinker:11278916	ODC -> INH	0.163311	0.00219121	0	0.177241	0.00354563	0	ODC_LAMA2	-0.294007	2.92e-35	Downregulated
ODC	OPC	LAMA2	ITGA9_ITGB1	LAMA2 - (ITGA9+ITGB1)	LAMININ	ecm-adhesion	Cellinker:11278916	ODC -> OPC	0.180828	0.00396551	0	0.203413	0.00732752	0	ODC_LAMA2	-0.294007	2.92e-35	Downregulated
ODC	ASC	LAMA2	ITGAV_ITGB8	LAMA2 - (ITGAV+ITGB8)	LAMININ	ecm-receptor		ODC -> ASC	0.227926	0.0124332	0	0.244973	0.0168723	0	ODC_LAMA2	-0.294007	2.92e-35	Downregulated
ODC	ODC	LAMA2	ITGAV_ITGB8	LAMA2 - (ITGAV+ITGB8)	LAMININ	ecm-receptor		ODC -> ODC	0.200036	0.00674406	0	0.221278	0.0108977	0	ODC_LAMA2	-0.294007	2.92e-35	Downregulated
ODC	OPC	LAMA2	ITGAV_ITGB8	LAMA2 - (ITGAV+ITGB8)	LAMININ	ecm-receptor		ODC -> OPC	0.232314	0.0135074	0	0.259757	0.0212849	0	ODC_LAMA2	-0.294007	2.92e-35	Downregulated
ODC	ASC	LAMA2	DAG1	LAMA2 - DAG1	LAMININ	ecm-receptor	HPRD:16709410;HPRD:7925941;connectomeDB2020:30530204	ODC -> ASC	0.15671	0.00169306	0	0.165091	0.00234081	0	ODC_LAMA2	-0.294007	2.92e-35	Downregulated
ODC	OPC	LAMA2	DAG1	LAMA2 - DAG1	LAMININ	ecm-receptor	HPRD:16709410;HPRD:7925941;connectomeDB2020:30530204	ODC -> OPC	0.154854	0.00156843	0	0.170146	0.00280228	0	ODC_LAMA2	-0.294007	2.92e-35	Downregulated
ASC	ASC	LRIG1	EGFR	LRIG1 - EGFR	not annotated	ligand-receptor	BioGRID:18542056;IntAct:15282549;IntAct:15345710;IntAct:18542056;SIGNOR:15282549	ASC -> ASC	0.368049	0.0660707	0	0.43293	0.0992771	0	ASC_LRIG1	-0.175198	3.49e-11	Downregulated
ASC	OPC	LRIG1	EGFR	LRIG1 - EGFR	not annotated	ligand-receptor	BioGRID:18542056;IntAct:15282549;IntAct:15345710;IntAct:18542056;SIGNOR:15282549	ASC -> OPC	0.38432	0.0741251	0	0.408555	0.0864964	0	ASC_LRIG1	-0.175198	3.49e-11	Downregulated
ODC	ASC	MAML2	NOTCH1	MAML2 - NOTCH1	not annotated	-	HPRD:12370315;NetPath:12370315;SignaLink3:12370315;SignaLink3:23331499	ODC -> ASC	0.160502	0.00196856	0	0.181941	0.00410196	0	ODC_MAML2	-0.121377	1.08e-21	Downregulated
ODC	OPC	MAML2	NOTCH1	MAML2 - NOTCH1	not annotated	-	HPRD:12370315;NetPath:12370315;SignaLink3:12370315;SignaLink3:23331499	ODC -> OPC	0.155904	0.00163812	0	0.172597	0.00304622	0	ODC_MAML2	-0.121377	1.08e-21	Downregulated
ODC	ASC	MAML2	NOTCH2	MAML2 - NOTCH2	not annotated	-	HPRD:12370315;NetPath:12370315;SignaLink3:12370315;SignaLink3:23331499	ODC -> ASC	0.21032	0.00861141	0	0.242251	0.0161158	0	ODC_MAML2	-0.121377	1.08e-21	Downregulated
ODC	MG	MAML2	NOTCH2	MAML2 - NOTCH2	not annotated	-	HPRD:12370315;NetPath:12370315;SignaLink3:12370315;SignaLink3:23331499	ODC -> MG	0.17201	0.00298666	0	0.190516	0.00525321	0	ODC_MAML2	-0.121377	1.08e-21	Downregulated
ODC	OPC	MAML2	NOTCH2	MAML2 - NOTCH2	not annotated	-	HPRD:12370315;NetPath:12370315;SignaLink3:12370315;SignaLink3:23331499	ODC -> OPC	0.197025	0.00624804	0	0.225012	0.0117463	0	ODC_MAML2	-0.121377	1.08e-21	Downregulated
ASC	ASC	MFGE8	ITGAV	MFGE8 - ITGAV	not annotated	ligand-receptor	Cellinker:24441829;LRdb:24441829;Ramilowski2015:24441829;connectomeDB2020:24441829;talklr:24441829	ASC -> ASC	0.180558	0.00393282	0	0.193658	0.0057203	0	ASC_MFGE8	-0.150571	6.31e-10	Downregulated
ASC	EX	MFGE8	ITGAV	MFGE8 - ITGAV	not annotated	ligand-receptor	Cellinker:24441829;LRdb:24441829;Ramilowski2015:24441829;connectomeDB2020:24441829;talklr:24441829	ASC -> EX	0.13326	0.000550795	0	0.145475	0.00103429	0	ASC_MFGE8	-0.150571	6.31e-10	Downregulated
ASC	INH	MFGE8	ITGAV	MFGE8 - ITGAV	not annotated	ligand-receptor	Cellinker:24441829;LRdb:24441829;Ramilowski2015:24441829;connectomeDB2020:24441829;talklr:24441829	ASC -> INH	0.133319	0.000552641	0	0.146546	0.0010876	0	ASC_MFGE8	-0.150571	6.31e-10	Downregulated
ASC	MG	MFGE8	ITGAV	MFGE8 - ITGAV	not annotated	ligand-receptor	Cellinker:24441829;LRdb:24441829;Ramilowski2015:24441829;connectomeDB2020:24441829;talklr:24441829	ASC -> MG	0.159254	0.00187472	0	0.177489	0.00357375	0	ASC_MFGE8	-0.150571	6.31e-10	Downregulated
ASC	ODC	MFGE8	ITGAV	MFGE8 - ITGAV	not annotated	ligand-receptor	Cellinker:24441829;LRdb:24441829;Ramilowski2015:24441829;connectomeDB2020:24441829;talklr:24441829	ASC -> ODC	0.149144	0.00122485	0	0.16515	0.00234586	0	ASC_MFGE8	-0.150571	6.31e-10	Downregulated
ASC	OPC	MFGE8	ITGAV	MFGE8 - ITGAV	not annotated	ligand-receptor	Cellinker:24441829;LRdb:24441829;Ramilowski2015:24441829;connectomeDB2020:24441829;talklr:24441829	ASC -> OPC	0.180724	0.00395298	0	0.20293	0.00724236	0	ASC_MFGE8	-0.150571	6.31e-10	Downregulated
ASC	ASC	MFGE8	ITGB5	MFGE8 - ITGB5	not annotated	-	Cellinker:24441829	ASC -> ASC	0.149685	0.0012549	0	0.166262	0.0024428	0	ASC_MFGE8	-0.150571	6.31e-10	Downregulated
ASC	MG	MFGE8	ITGB5	MFGE8 - ITGB5	not annotated	-	Cellinker:24441829	ASC -> MG	0.151495	0.0013592	0	0.173698	0.00316023	0	ASC_MFGE8	-0.150571	6.31e-10	Downregulated
ASC	ASC	MFGE8	PDGFRB	MFGE8 - PDGFRB	not annotated	ligand-receptor	CellTalkDB:21868707;Cellinker:21868707;LRdb:21868707;Ramilowski2015:21868707;connectomeDB2020:21868707;talklr:21868707	ASC -> ASC	0.149691	0.00125523	0	0.189393	0.00509236	0	ASC_MFGE8	-0.150571	6.31e-10	Downregulated
EX	EX	NCAM1	CACNA1C	NCAM1 - CACNA1C	NCAM	-	CellTalkDB:32196115	EX -> EX	0.506361	0.138778	0	0.611928	0.195113	0	EX_NCAM1	-0.11859	0.00587127	Downregulated
EX	INH	NCAM1	CACNA1C	NCAM1 - CACNA1C	NCAM	-	CellTalkDB:32196115	EX -> INH	0.4896	0.129706	0	0.578859	0.177722	0	EX_NCAM1	-0.11859	0.00587127	Downregulated
EX	OPC	NCAM1	CACNA1C	NCAM1 - CACNA1C	NCAM	-	CellTalkDB:32196115	EX -> OPC	0.389971	0.0769735	0	0.447093	0.106814	0	EX_NCAM1	-0.11859	0.00587127	Downregulated
EX	ASC	NCAM1	FGFR1	NCAM1 - FGFR1	NCAM	cell_surface_ligand-receptor	Baccin2019:12121226;BioGRID:12121226;BioGRID:12791257;CellChatDB:12791257;CellTalkDB:12121226;Cellinker:12121226;Cellinker:12791257;HPRD:12121226;LRdb:12121226;connectomeDB2020:12121226	EX -> ASC	0.318229	0.0431794	0	0.345288	0.0552363	0	EX_NCAM1	-0.11859	0.00587127	Downregulated
EX	OPC	NCAM1	FGFR1	NCAM1 - FGFR1	NCAM	cell_surface_ligand-receptor	Baccin2019:12121226;BioGRID:12121226;BioGRID:12791257;CellChatDB:12791257;CellTalkDB:12121226;Cellinker:12121226;Cellinker:12791257;HPRD:12121226;LRdb:12121226;connectomeDB2020:12121226	EX -> OPC	0.389058	0.0765115	0	0.468659	0.118393	0	EX_NCAM1	-0.11859	0.00587127	Downregulated
EX	OPC	NCAM1	GFRA1	NCAM1 - GFRA1	NCAM	cell_surface_ligand-receptor	CellTalkDB:12837245;Cellinker:12837245;HPRD:12837245;LRdb:12837245;connectomeDB2020:12837245	EX -> OPC	0.309102	0.0393534	0	0.358417	0.0614184	0	EX_NCAM1	-0.11859	0.00587127	Downregulated
EX	ASC	NCAM1	PTPRZ1	NCAM1 - PTPRZ1	NCAM	cell_surface_ligand-receptor	Baccin2019:9117260;connectomeDB2020:9117260	EX -> ASC	0.484179	0.126774	0	0.568905	0.17243	0	EX_NCAM1	-0.11859	0.00587127	Downregulated
EX	INH	NCAM1	PTPRZ1	NCAM1 - PTPRZ1	NCAM	cell_surface_ligand-receptor	Baccin2019:9117260;connectomeDB2020:9117260	EX -> INH	0.241426	0.0158902	0	0.259373	0.0211639	0	EX_NCAM1	-0.11859	0.00587127	Downregulated
EX	OPC	NCAM1	PTPRZ1	NCAM1 - PTPRZ1	NCAM	cell_surface_ligand-receptor	Baccin2019:9117260;connectomeDB2020:9117260	EX -> OPC	0.584002	0.180446	0	0.72369	0.251124	0	EX_NCAM1	-0.11859	0.00587127	Downregulated
EX	INH	NCAM1	ROBO1	NCAM1 - ROBO1	NCAM	cell_surface_ligand-receptor	Baccin2019:16226035;CellTalkDB:16226035;Cellinker:16226035;HPMR:16226035;LRdb:16226035;connectomeDB2020:16226035	EX -> INH	0.505262	0.138184	0	0.618228	0.198389	0	EX_NCAM1	-0.11859	0.00587127	Downregulated
EX	ASC	NCAM1	ROBO3	NCAM1 - ROBO3	NCAM	cell_surface_ligand-receptor	Baccin2019:16226035;Cellinker:16226035;HPMR:16226035;LRdb:16226035;connectomeDB2020:16226035	EX -> ASC	0.191134	0.00534318	0	0.233287	0.0137521	0	EX_NCAM1	-0.11859	0.00587127	Downregulated
ASC	ASC	NCAN	CDH2	NCAN - CDH2	not annotated	-	CellTalkDB:32196115	ASC -> ASC	0.294091	0.0333632	0	0.329108	0.0479058	0	ASC_NCAN	-0.140521	2.43e-05	Downregulated
ASC	EX	NCAN	CDH2	NCAN - CDH2	not annotated	-	CellTalkDB:32196115	ASC -> EX	0.292265	0.0326616	0	0.310593	0.0399693	0	ASC_NCAN	-0.140521	2.43e-05	Downregulated
ASC	INH	NCAN	CDH2	NCAN - CDH2	not annotated	-	CellTalkDB:32196115	ASC -> INH	0.278756	0.0276711	0	0.314663	0.0416688	0	ASC_NCAN	-0.140521	2.43e-05	Downregulated
ASC	ODC	NCAN	CDH2	NCAN - CDH2	not annotated	-	CellTalkDB:32196115	ASC -> ODC	0.207092	0.0079964	0	0.228589	0.0125923	0	ASC_NCAN	-0.140521	2.43e-05	Downregulated
ASC	OPC	NCAN	CDH2	NCAN - CDH2	not annotated	-	CellTalkDB:32196115	ASC -> OPC	0.28951	0.0316155	0	0.334976	0.0505251	0	ASC_NCAN	-0.140521	2.43e-05	Downregulated
ASC	OPC	NCAN	SDC3	NCAN - SDC3	not annotated	-	CellTalkDB:32196115	ASC -> OPC	0.259684	0.0212621	0	0.302988	0.0368664	0	ASC_NCAN	-0.140521	2.43e-05	Downregulated
OPC	ASC	NLGN3	NRXN1	NLGN3 - NRXN1	not annotated	cell_surface_ligand-receptor	Baccin2019:8576240;Baccin2019:9325340;CellTalkDB:8576240;Cellinker:8576240;Cellinker:9325340;HPRD:8576240;HPRD:9325340;LRdb:8576240;LRdb:933;SIGNOR:18923512;connectomeDB2020:8576240;connectomeDB2020:9325340	OPC -> ASC	0.367273	0.0656925	0	0.459707	0.113574	0	OPC_NLGN3	-0.153786	2.62e-11	Downregulated
OPC	EX	NLGN3	NRXN1	NLGN3 - NRXN1	not annotated	cell_surface_ligand-receptor	Baccin2019:8576240;Baccin2019:9325340;CellTalkDB:8576240;Cellinker:8576240;Cellinker:9325340;HPRD:8576240;HPRD:9325340;LRdb:8576240;LRdb:933;SIGNOR:18923512;connectomeDB2020:8576240;connectomeDB2020:9325340	OPC -> EX	0.375838	0.0698979	0	0.453695	0.110347	0	OPC_NLGN3	-0.153786	2.62e-11	Downregulated
OPC	INH	NLGN3	NRXN1	NLGN3 - NRXN1	not annotated	cell_surface_ligand-receptor	Baccin2019:8576240;Baccin2019:9325340;CellTalkDB:8576240;Cellinker:8576240;Cellinker:9325340;HPRD:8576240;HPRD:9325340;LRdb:8576240;LRdb:933;SIGNOR:18923512;connectomeDB2020:8576240;connectomeDB2020:9325340	OPC -> INH	0.365424	0.0647936	0	0.451607	0.109229	0	OPC_NLGN3	-0.153786	2.62e-11	Downregulated
OPC	OPC	NLGN3	NRXN1	NLGN3 - NRXN1	not annotated	cell_surface_ligand-receptor	Baccin2019:8576240;Baccin2019:9325340;CellTalkDB:8576240;Cellinker:8576240;Cellinker:9325340;HPRD:8576240;HPRD:9325340;LRdb:8576240;LRdb:933;SIGNOR:18923512;connectomeDB2020:8576240;connectomeDB2020:9325340	OPC -> OPC	0.385189	0.0745617	0	0.474084	0.121319	0	OPC_NLGN3	-0.153786	2.62e-11	Downregulated
OPC	EX	NLGN3	NRXN2	NLGN3 - NRXN2	not annotated	cell_surface_ligand-receptor	Baccin2019:85762408576240;CellTalkDB:8576240;Cellinker:8576240;HPRD:8576240;LRdb:8576240;SIGNOR:18923512;connectomeDB2020:8576240	OPC -> EX	0.213639	0.00927158	0	0.243652	0.0165031	0	OPC_NLGN3	-0.153786	2.62e-11	Downregulated
OPC	INH	NLGN3	NRXN2	NLGN3 - NRXN2	not annotated	cell_surface_ligand-receptor	Baccin2019:85762408576240;CellTalkDB:8576240;Cellinker:8576240;HPRD:8576240;LRdb:8576240;SIGNOR:18923512;connectomeDB2020:8576240	OPC -> INH	0.226053	0.0119893	0	0.257818	0.0206776	0	OPC_NLGN3	-0.153786	2.62e-11	Downregulated
OPC	OPC	NLGN3	NRXN2	NLGN3 - NRXN2	not annotated	cell_surface_ligand-receptor	Baccin2019:85762408576240;CellTalkDB:8576240;Cellinker:8576240;HPRD:8576240;LRdb:8576240;SIGNOR:18923512;connectomeDB2020:8576240	OPC -> OPC	0.221942	0.011046	0	0.256116	0.0201515	0	OPC_NLGN3	-0.153786	2.62e-11	Downregulated
OPC	EX	NLGN3	NRXN3	NLGN3 - NRXN3	not annotated	cell_surface_ligand-receptor	Baccin2019:85762408576240;CellTalkDB:8576240;HPRD:8576240;LRdb:8576240;SIGNOR:18923512;connectomeDB2020:8576240	OPC -> EX	0.358217	0.0613228	0	0.439953	0.103006	0	OPC_NLGN3	-0.153786	2.62e-11	Downregulated
OPC	INH	NLGN3	NRXN3	NLGN3 - NRXN3	not annotated	cell_surface_ligand-receptor	Baccin2019:85762408576240;CellTalkDB:8576240;HPRD:8576240;LRdb:8576240;SIGNOR:18923512;connectomeDB2020:8576240	OPC -> INH	0.392932	0.0784756	0	0.491887	0.130944	0	OPC_NLGN3	-0.153786	2.62e-11	Downregulated
OPC	ODC	NLGN3	NRXN3	NLGN3 - NRXN3	not annotated	cell_surface_ligand-receptor	Baccin2019:85762408576240;CellTalkDB:8576240;HPRD:8576240;LRdb:8576240;SIGNOR:18923512;connectomeDB2020:8576240	OPC -> ODC	0.344218	0.0547415	0	0.443256	0.104765	0	OPC_NLGN3	-0.153786	2.62e-11	Downregulated
EX	EX	NPTX1	NPTXR	NPTX1 - NPTXR	not annotated	-	CellTalkDB:31969807;HPRD:10748068	EX -> EX	0.148391	0.00118391	0	0.214721	0.00949296	0	EX_NPTX1	-0.276445	1.69e-12	Downregulated
EX	INH	NPTX1	NPTXR	NPTX1 - NPTXR	not annotated	-	CellTalkDB:31969807;HPRD:10748068	EX -> INH	0.149686	0.00125493	0	0.185701	0.00458478	0	EX_NPTX1	-0.276445	1.69e-12	Downregulated
ASC	EX	NRXN1	NLGN1	NRXN1 - NLGN1	NRXN	cell_surface_ligand-receptor	BioGRID:12796785;BioGRID:14522992;BioGRID:8576240;HPRD:14522992;HPRD:8576240	ASC -> EX	0.718297	0.248532	0	0.844508	0.306015	0	ASC_NRXN1	-0.102957	2.75e-07	Downregulated
ASC	INH	NRXN1	NLGN1	NRXN1 - NLGN1	NRXN	cell_surface_ligand-receptor	BioGRID:12796785;BioGRID:14522992;BioGRID:8576240;HPRD:14522992;HPRD:8576240	ASC -> INH	0.789112	0.281606	0	1.00142	0.368403	0	ASC_NRXN1	-0.102957	2.75e-07	Downregulated
ASC	ODC	NRXN1	NLGN1	NRXN1 - NLGN1	NRXN	cell_surface_ligand-receptor	BioGRID:12796785;BioGRID:14522992;BioGRID:8576240;HPRD:14522992;HPRD:8576240	ASC -> ODC	0.719634	0.249176	0	0.893493	0.32654	0	ASC_NRXN1	-0.102957	2.75e-07	Downregulated
ASC	OPC	NRXN1	NLGN1	NRXN1 - NLGN1	NRXN	cell_surface_ligand-receptor	BioGRID:12796785;BioGRID:14522992;BioGRID:8576240;HPRD:14522992;HPRD:8576240	ASC -> OPC	0.917603	0.336285	0	1.16944	0.425238	0	ASC_NRXN1	-0.102957	2.75e-07	Downregulated
ASC	OPC	NRXN1	NLGN2	NRXN1 - NLGN2	NRXN	cell_surface_ligand-receptor	HPRD:8576240;SIGNOR:22626543	ASC -> OPC	0.249674	0.0182201	0	0.280806	0.0284052	0	ASC_NRXN1	-0.102957	2.75e-07	Downregulated
ASC	ASC	NRXN1	NLGN3	NRXN1 - NLGN3	NRXN	cell_surface_ligand-receptor	HPRD:8576240;HPRD:9325340	ASC -> ASC	NA	NA	NA	0.246801	0.0173901	0	ASC_NRXN1	-0.102957	2.75e-07	Downregulated
ASC	ODC	NRXN1	NLGN3	NRXN1 - NLGN3	NRXN	cell_surface_ligand-receptor	HPRD:8576240;HPRD:9325340	ASC -> ODC	NA	NA	NA	0.289253	0.0315186	0	ASC_NRXN1	-0.102957	2.75e-07	Downregulated
ASC	OPC	NRXN1	NLGN3	NRXN1 - NLGN3	NRXN	cell_surface_ligand-receptor	HPRD:8576240;HPRD:9325340	ASC -> OPC	0.367273	0.0656925	0	0.459707	0.113574	0	ASC_NRXN1	-0.102957	2.75e-07	Downregulated
ODC	EX	NRXN3	NLGN1	NRXN3 - NLGN1	NRXN	cell_surface_ligand-receptor		ODC -> EX	0.64877	0.214086	0	0.801363	0.287115	0	ODC_NRXN3	-0.280784	5.68e-224	Downregulated
ODC	INH	NRXN3	NLGN1	NRXN3 - NLGN1	NRXN	cell_surface_ligand-receptor		ODC -> INH	0.709057	0.244064	0	0.946286	0.347579	0	ODC_NRXN3	-0.280784	5.68e-224	Downregulated
ODC	ODC	NRXN3	NLGN1	NRXN3 - NLGN1	NRXN	cell_surface_ligand-receptor		ODC -> ODC	0.649911	0.214666	0	0.846648	0.306932	0	ODC_NRXN3	-0.280784	5.68e-224	Downregulated
ODC	OPC	NRXN3	NLGN1	NRXN3 - NLGN1	NRXN	cell_surface_ligand-receptor		ODC -> OPC	0.81788	0.294442	0	1.10109	0.403252	0	ODC_NRXN3	-0.280784	5.68e-224	Downregulated
ODC	OPC	NRXN3	NLGN2	NRXN3 - NLGN2	NRXN	cell_surface_ligand-receptor	SIGNOR:22626546	ODC -> OPC	0.238321	0.0150553	0	0.274022	0.0260082	0	ODC_NRXN3	-0.280784	5.68e-224	Downregulated
ODC	ODC	NRXN3	NLGN3	NRXN3 - NLGN3	NRXN	cell_surface_ligand-receptor	Cellinker:8576240;HPRD:8576240	ODC -> ODC	NA	NA	NA	0.282082	0.0288667	0	ODC_NRXN3	-0.280784	5.68e-224	Downregulated
ODC	OPC	NRXN3	NLGN3	NRXN3 - NLGN3	NRXN	cell_surface_ligand-receptor	Cellinker:8576240;HPRD:8576240	ODC -> OPC	0.344218	0.0547415	0	0.443256	0.104765	0	ODC_NRXN3	-0.280784	5.68e-224	Downregulated
ASC	EX	NTNG2	LRRC4	NTNG2 - LRRC4	not annotated	-	CellTalkDB:17973922;Cellinker:25411505;IntAct:21946559;LRdb:17973922;Lit-BM-17:21946559;Ramilowski2015:17973922;SIGNOR:19467332;connectomeDB2020:17973922;talklr:17973922	ASC -> EX	NA	NA	NA	0.142739	0.000906612	0	ASC_NTNG2	-0.135503	2.59e-08	Downregulated
ASC	ASC	NTNG2	LRRC4C	NTNG2 - LRRC4C	not annotated	-	CellTalkDB:32196115	ASC -> ASC	0.200098	0.00675455	0	0.231879	0.0133987	0	ASC_NTNG2	-0.135503	2.59e-08	Downregulated
ASC	EX	NTNG2	LRRC4C	NTNG2 - LRRC4C	not annotated	-	CellTalkDB:32196115	ASC -> EX	0.218821	0.0103586	0	0.244912	0.0168551	0	ASC_NTNG2	-0.135503	2.59e-08	Downregulated
ASC	INH	NTNG2	LRRC4C	NTNG2 - LRRC4C	not annotated	-	CellTalkDB:32196115	ASC -> INH	0.233502	0.0138065	0	0.258431	0.0208687	0	ASC_NTNG2	-0.135503	2.59e-08	Downregulated
ASC	ODC	NTNG2	LRRC4C	NTNG2 - LRRC4C	not annotated	-	CellTalkDB:32196115	ASC -> ODC	0.184343	0.0044065	0	0.212808	0.00910365	0	ASC_NTNG2	-0.135503	2.59e-08	Downregulated
ASC	OPC	NTNG2	LRRC4C	NTNG2 - LRRC4C	not annotated	-	CellTalkDB:32196115	ASC -> OPC	0.263199	0.0223841	0	0.308264	0.0390088	0	ASC_NTNG2	-0.135503	2.59e-08	Downregulated
EX	ASC	NTRK3	PTPRD	NTRK3 - PTPRD	not annotated	cell_surface_ligand-receptor	connectomeDB2020:23345436	EX -> ASC	NA	NA	NA	0.352404	0.058563	0	EX_NTRK3	-0.126332	0.000102415	Downregulated
EX	EX	NTRK3	PTPRD	NTRK3 - PTPRD	not annotated	cell_surface_ligand-receptor	connectomeDB2020:23345436	EX -> EX	0.577785	0.177152	0	0.704018	0.241613	0	EX_NTRK3	-0.126332	0.000102415	Downregulated
EX	INH	NTRK3	PTPRD	NTRK3 - PTPRD	not annotated	cell_surface_ligand-receptor	connectomeDB2020:23345436	EX -> INH	0.504376	0.137704	0	0.609599	0.193898	0	EX_NTRK3	-0.126332	0.000102415	Downregulated
EX	ODC	NTRK3	PTPRD	NTRK3 - PTPRD	not annotated	cell_surface_ligand-receptor	connectomeDB2020:23345436	EX -> ODC	0.569416	0.172702	0	0.726568	0.252503	0	EX_NTRK3	-0.126332	0.000102415	Downregulated
EX	OPC	NTRK3	PTPRD	NTRK3 - PTPRD	not annotated	cell_surface_ligand-receptor	connectomeDB2020:23345436	EX -> OPC	0.481565	0.125361	0	0.596948	0.187273	0	EX_NTRK3	-0.126332	0.000102415	Downregulated
EX	ASC	NTRK3	PTPRF	NTRK3 - PTPRF	not annotated	cell_surface_ligand-receptor	connectomeDB2020:23345436	EX -> ASC	0.225653	0.0118957	0	0.255323	0.0199085	0	EX_NTRK3	-0.126332	0.000102415	Downregulated
EX	EX	NTRK3	PTPRF	NTRK3 - PTPRF	not annotated	cell_surface_ligand-receptor	connectomeDB2020:23345436	EX -> EX	0.19956	0.00666413	0	0.224055	0.0115256	0	EX_NTRK3	-0.126332	0.000102415	Downregulated
EX	ODC	NTRK3	PTPRF	NTRK3 - PTPRF	not annotated	cell_surface_ligand-receptor	connectomeDB2020:23345436	EX -> ODC	0.242196	0.0161007	0	0.271107	0.0250075	0	EX_NTRK3	-0.126332	0.000102415	Downregulated
EX	OPC	NTRK3	PTPRF	NTRK3 - PTPRF	not annotated	cell_surface_ligand-receptor	connectomeDB2020:23345436	EX -> OPC	0.208972	0.00835137	0	0.230658	0.0130962	0	EX_NTRK3	-0.126332	0.000102415	Downregulated
EX	ASC	NTRK3	PTPRS	NTRK3 - PTPRS	not annotated	cell_surface_ligand-receptor	connectomeDB2020:23345436	EX -> ASC	0.289514	0.0316167	0	0.321626	0.0446365	0	EX_NTRK3	-0.126332	0.000102415	Downregulated
EX	EX	NTRK3	PTPRS	NTRK3 - PTPRS	not annotated	cell_surface_ligand-receptor	connectomeDB2020:23345436	EX -> EX	0.292767	0.0328538	0	0.351091	0.0579446	0	EX_NTRK3	-0.126332	0.000102415	Downregulated
EX	INH	NTRK3	PTPRS	NTRK3 - PTPRS	not annotated	cell_surface_ligand-receptor	connectomeDB2020:23345436	EX -> INH	0.327064	0.0470048	0	0.380259	0.0720939	0	EX_NTRK3	-0.126332	0.000102415	Downregulated
EX	ODC	NTRK3	PTPRS	NTRK3 - PTPRS	not annotated	cell_surface_ligand-receptor	connectomeDB2020:23345436	EX -> ODC	0.322662	0.0450842	0	0.378785	0.07136	0	EX_NTRK3	-0.126332	0.000102415	Downregulated
EX	OPC	NTRK3	PTPRS	NTRK3 - PTPRS	not annotated	cell_surface_ligand-receptor	connectomeDB2020:23345436	EX -> OPC	0.299012	0.0352832	0	0.351427	0.058103	0	EX_NTRK3	-0.126332	0.000102415	Downregulated
OPC	MG	PLAT	ITGAM	PLAT - ITGAM	not annotated	-	CellTalkDB:22677557	OPC -> MG	0.164361	0.0022787	0	0.214584	0.00946478	0	OPC_PLAT	-0.175305	5.6e-09	Downregulated
OPC	ASC	PLAT	LRP1	PLAT - LRP1	not annotated	-	BioGRID:10632583;BioGRID:1502153;CellTalkDB:10632583;Cellinker:10632583;Cellinker:11560943;Cellinker:1502153;HPRD:10632583;HPRD:1502153;LRdb:10632583;LRdb:11560943;LRdb:1502153;ProtMapper:25879083;connectomeDB2020:10632583;connectomeDB2020:11560943;connectomeDB2020:1502153	OPC -> ASC	0.18719	0.00478545	0	0.208954	0.00834792	0	OPC_PLAT	-0.175305	5.6e-09	Downregulated
OPC	EX	PLAT	LRP1	PLAT - LRP1	not annotated	-	BioGRID:10632583;BioGRID:1502153;CellTalkDB:10632583;Cellinker:10632583;Cellinker:11560943;Cellinker:1502153;HPRD:10632583;HPRD:1502153;LRdb:10632583;LRdb:11560943;LRdb:1502153;ProtMapper:25879083;connectomeDB2020:10632583;connectomeDB2020:11560943;connectomeDB2020:1502153	OPC -> EX	0.14295	0.000916037	0	0.160157	0.00194235	0	OPC_PLAT	-0.175305	5.6e-09	Downregulated
OPC	INH	PLAT	LRP1	PLAT - LRP1	not annotated	-	BioGRID:10632583;BioGRID:1502153;CellTalkDB:10632583;Cellinker:10632583;Cellinker:11560943;Cellinker:1502153;HPRD:10632583;HPRD:1502153;LRdb:10632583;LRdb:11560943;LRdb:1502153;ProtMapper:25879083;connectomeDB2020:10632583;connectomeDB2020:11560943;connectomeDB2020:1502153	OPC -> INH	0.145533	0.00103714	0	0.158263	0.00180245	0	OPC_PLAT	-0.175305	5.6e-09	Downregulated
OPC	MG	PLAT	LRP1	PLAT - LRP1	not annotated	-	BioGRID:10632583;BioGRID:1502153;CellTalkDB:10632583;Cellinker:10632583;Cellinker:11560943;Cellinker:1502153;HPRD:10632583;HPRD:1502153;LRdb:10632583;LRdb:11560943;LRdb:1502153;ProtMapper:25879083;connectomeDB2020:10632583;connectomeDB2020:11560943;connectomeDB2020:1502153	OPC -> MG	0.191501	0.00539699	0	0.21395	0.00933493	0	OPC_PLAT	-0.175305	5.6e-09	Downregulated
OPC	OPC	PLAT	LRP1	PLAT - LRP1	not annotated	-	BioGRID:10632583;BioGRID:1502153;CellTalkDB:10632583;Cellinker:10632583;Cellinker:11560943;Cellinker:1502153;HPRD:10632583;HPRD:1502153;LRdb:10632583;LRdb:11560943;LRdb:1502153;ProtMapper:25879083;connectomeDB2020:10632583;connectomeDB2020:11560943;connectomeDB2020:1502153	OPC -> OPC	0.202308	0.00713352	0	0.235106	0.0142159	0	OPC_PLAT	-0.175305	5.6e-09	Downregulated
EX	ODC	PSAP	GPR37	PSAP - GPR37	PSAP	-	Baccin2019:2369059423690590;CellChatDB:23690594;CellTalkDB:23690594;Cellinker:23690594;Guide2Pharma:23690594;LRdb:23690594;connectomeDB2020:23690594;scConnect:23690594	EX -> ODC	0.220422	0.0107081	0	0.261794	0.0219323	0	EX_PSAP	-0.147215	1.54e-05	Downregulated
EX	ASC	PSAP	GPR37L1	PSAP - GPR37L1	PSAP	-	Baccin2019:2369059423690590;CellChatDB:23690594;CellTalkDB:23690594;Cellinker:23690594;Guide2Pharma:23690594;LRdb:23690594;connectomeDB2020:23690594;scConnect:23690594	EX -> ASC	0.168935	0.00268672	0	0.196614	0.00618202	0	EX_PSAP	-0.147215	1.54e-05	Downregulated
EX	OPC	PSAP	GPR37L1	PSAP - GPR37L1	PSAP	-	Baccin2019:2369059423690590;CellChatDB:23690594;CellTalkDB:23690594;Cellinker:23690594;Guide2Pharma:23690594;LRdb:23690594;connectomeDB2020:23690594;scConnect:23690594	EX -> OPC	0.192034	0.00547588	0	0.230615	0.0130857	0	EX_PSAP	-0.147215	1.54e-05	Downregulated
EX	ASC	PSAP	LRP1	PSAP - LRP1	PSAP	-	Baccin2019:9707421;CellTalkDB:9707421;Cellinker:9707421;LRdb:9707421;connectomeDB2020:9707421	EX -> ASC	0.216524	0.00986824	0	0.244645	0.0167802	0	EX_PSAP	-0.147215	1.54e-05	Downregulated
EX	EX	PSAP	LRP1	PSAP - LRP1	PSAP	-	Baccin2019:9707421;CellTalkDB:9707421;Cellinker:9707421;LRdb:9707421;connectomeDB2020:9707421	EX -> EX	0.159551	0.00189682	0	0.180534	0.00392996	0	EX_PSAP	-0.147215	1.54e-05	Downregulated
EX	INH	PSAP	LRP1	PSAP - LRP1	PSAP	-	Baccin2019:9707421;CellTalkDB:9707421;Cellinker:9707421;LRdb:9707421;connectomeDB2020:9707421	EX -> INH	0.162773	0.00214731	0	0.178135	0.00364744	0	EX_PSAP	-0.147215	1.54e-05	Downregulated
EX	MG	PSAP	LRP1	PSAP - LRP1	PSAP	-	Baccin2019:9707421;CellTalkDB:9707421;Cellinker:9707421;LRdb:9707421;connectomeDB2020:9707421	EX -> MG	0.22228	0.0111221	0	0.251458	0.0187453	0	EX_PSAP	-0.147215	1.54e-05	Downregulated
EX	OPC	PSAP	LRP1	PSAP - LRP1	PSAP	-	Baccin2019:9707421;CellTalkDB:9707421;Cellinker:9707421;LRdb:9707421;connectomeDB2020:9707421	EX -> OPC	0.236871	0.0146735	0	0.280807	0.0284057	0	EX_PSAP	-0.147215	1.54e-05	Downregulated
EX	ASC	PSEN1	NOTCH1	PSEN1 - NOTCH1	not annotated	-	BioGRID:10077672;CellTalkDB:10077672;Cellinker:10077672;Cellinker:10206645;Cellinker:12374741;HPRD:10077672;HPRD:10206645;HPRD:12374741;LRdb:10077672;LRdb:10206645;LRdb:12374741;NetPath:10077672;SIGNOR:10593990;connectomeDB2020:10077672;connectomeDB2020:10206645;connectomeDB2020:12374741	EX -> ASC	0.141612	0.000857435	0	0.157006	0.00171355	0	EX_PSEN1	-0.174762	0.0414568	Downregulated
EX	OPC	PSEN1	NOTCH1	PSEN1 - NOTCH1	not annotated	-	BioGRID:10077672;CellTalkDB:10077672;Cellinker:10077672;Cellinker:10206645;Cellinker:12374741;HPRD:10077672;HPRD:10206645;HPRD:12374741;LRdb:10077672;LRdb:10206645;LRdb:12374741;NetPath:10077672;SIGNOR:10593990;connectomeDB2020:10077672;connectomeDB2020:10206645;connectomeDB2020:12374741	EX -> OPC	0.138017	0.000713375	0	0.149984	0.00127174	0	EX_PSEN1	-0.174762	0.0414568	Downregulated
ODC	ASC	PSEN1	NOTCH1	PSEN1 - NOTCH1	not annotated	-	BioGRID:10077672;CellTalkDB:10077672;Cellinker:10077672;Cellinker:10206645;Cellinker:12374741;HPRD:10077672;HPRD:10206645;HPRD:12374741;LRdb:10077672;LRdb:10206645;LRdb:12374741;NetPath:10077672;SIGNOR:10593990;connectomeDB2020:10077672;connectomeDB2020:10206645;connectomeDB2020:12374741	ODC -> ASC	0.215924	0.00974257	0	0.24914	0.0180644	0	ODC_PSEN1	-0.117664	4.47e-65	Downregulated
ODC	OPC	PSEN1	NOTCH1	PSEN1 - NOTCH1	not annotated	-	BioGRID:10077672;CellTalkDB:10077672;Cellinker:10077672;Cellinker:10206645;Cellinker:12374741;HPRD:10077672;HPRD:10206645;HPRD:12374741;LRdb:10077672;LRdb:10206645;LRdb:12374741;NetPath:10077672;SIGNOR:10593990;connectomeDB2020:10077672;connectomeDB2020:10206645;connectomeDB2020:12374741	ODC -> OPC	0.207741	0.00811782	0	0.232139	0.0134636	0	ODC_PSEN1	-0.117664	4.47e-65	Downregulated
EX	ASC	PSEN1	NOTCH2	PSEN1 - NOTCH2	not annotated	-	Cellinker:11518718;HPRD:11518718;LRdb:11518718;NetPath:11518718;connectomeDB2020:11518718	EX -> ASC	0.179147	0.00376497	0	0.200248	0.00677981	0	EX_PSEN1	-0.174762	0.0414568	Downregulated
EX	MG	PSEN1	NOTCH2	PSEN1 - NOTCH2	not annotated	-	Cellinker:11518718;HPRD:11518718;LRdb:11518718;NetPath:11518718;connectomeDB2020:11518718	EX -> MG	0.150509	0.00130163	0	0.163368	0.00219595	0	EX_PSEN1	-0.174762	0.0414568	Downregulated
EX	OPC	PSEN1	NOTCH2	PSEN1 - NOTCH2	not annotated	-	Cellinker:11518718;HPRD:11518718;LRdb:11518718;NetPath:11518718;connectomeDB2020:11518718	EX -> OPC	0.169372	0.00272803	0	0.188231	0.00492894	0	EX_PSEN1	-0.174762	0.0414568	Downregulated
ODC	ASC	PSEN1	NOTCH2	PSEN1 - NOTCH2	not annotated	-	Cellinker:11518718;HPRD:11518718;LRdb:11518718;NetPath:11518718;connectomeDB2020:11518718	ODC -> ASC	0.314326	0.0415271	0	0.37234	0.068172	0	ODC_PSEN1	-0.117664	4.47e-65	Downregulated
ODC	MG	PSEN1	NOTCH2	PSEN1 - NOTCH2	not annotated	-	Cellinker:11518718;HPRD:11518718;LRdb:11518718;NetPath:11518718;connectomeDB2020:11518718	ODC -> MG	0.237056	0.014722	0	0.265226	0.0230437	0	ODC_PSEN1	-0.117664	4.47e-65	Downregulated
ODC	OPC	PSEN1	NOTCH2	PSEN1 - NOTCH2	not annotated	-	Cellinker:11518718;HPRD:11518718;LRdb:11518718;NetPath:11518718;connectomeDB2020:11518718	ODC -> OPC	0.286281	0.0304072	0	0.334725	0.0504119	0	ODC_PSEN1	-0.117664	4.47e-65	Downregulated
EX	EX	PTMA	VIPR1	PTMA - VIPR1	not annotated	-	Cellinker:8886855;HPRD:8886855;LRdb:8886855;connectomeDB2020:8886855	EX -> EX	0.130805	0.00047845	0	0.143934	0.000960933	0	EX_PTMA	-0.115867	0.000749353	Downregulated
ODC	ASC	PTN	ALK	PTN - ALK	PTN	ligand-receptor	Baccin2019:11278720;CellChatDB:25620911;CellChatDB:28356350;CellTalkDB:11278720;Cellinker:11278720;Cellinker:25620911;Cellinker:28356350;DIP:1848244;HPRD:11278720;LRdb:11278720;SIGNOR:11278720;SignaLink3:11278720;SignaLink3:23331499;connectomeDB2020:11278720	ODC -> ASC	0.172537	0.00304011	0	0.185985	0.0046227	0	ODC_PTN	-0.192044	9.78e-72	Downregulated
ODC	INH	PTN	ALK	PTN - ALK	PTN	ligand-receptor	Baccin2019:11278720;CellChatDB:25620911;CellChatDB:28356350;CellTalkDB:11278720;Cellinker:11278720;Cellinker:25620911;Cellinker:28356350;DIP:1848244;HPRD:11278720;LRdb:11278720;SIGNOR:11278720;SignaLink3:11278720;SignaLink3:23331499;connectomeDB2020:11278720	ODC -> INH	0.203478	0.00733913	0	0.206156	0.00782296	0	ODC_PTN	-0.192044	9.78e-72	Downregulated
ODC	OPC	PTN	ALK	PTN - ALK	PTN	ligand-receptor	Baccin2019:11278720;CellChatDB:25620911;CellChatDB:28356350;CellTalkDB:11278720;Cellinker:11278720;Cellinker:25620911;Cellinker:28356350;DIP:1848244;HPRD:11278720;LRdb:11278720;SIGNOR:11278720;SignaLink3:11278720;SignaLink3:23331499;connectomeDB2020:11278720	ODC -> OPC	0.260115	0.0213981	0	0.293491	0.0331317	0	ODC_PTN	-0.192044	9.78e-72	Downregulated
ODC	ASC	PTN	CDH10	PTN - CDH10	PTN	-	Baccin2019:16169070;Cellinker:16169070;HPRD:16169070;LRdb:16169070	ODC -> ASC	0.174501	0.003245	0	0.218515	0.0102924	0	ODC_PTN	-0.192044	9.78e-72	Downregulated
ODC	EX	PTN	CDH10	PTN - CDH10	PTN	-	Baccin2019:16169070;Cellinker:16169070;HPRD:16169070;LRdb:16169070	ODC -> EX	0.231645	0.0133405	0	0.250079	0.0183387	0	ODC_PTN	-0.192044	9.78e-72	Downregulated
ODC	INH	PTN	CDH10	PTN - CDH10	PTN	-	Baccin2019:16169070;Cellinker:16169070;HPRD:16169070;LRdb:16169070	ODC -> INH	0.222732	0.011224	0	0.255659	0.0200112	0	ODC_PTN	-0.192044	9.78e-72	Downregulated
ODC	OPC	PTN	CDH10	PTN - CDH10	PTN	-	Baccin2019:16169070;Cellinker:16169070;HPRD:16169070;LRdb:16169070	ODC -> OPC	0.246063	0.0171801	0	0.27768	0.0272892	0	ODC_PTN	-0.192044	9.78e-72	Downregulated
ODC	EX	PTN	NCL	PTN - NCL	PTN	-	CellChatDB:25620911;CellChatDB:28356350;Cellinker:25620911;Cellinker:28356350	ODC -> EX	0.142154	0.000880847	0	0.155387	0.00160353	0	ODC_PTN	-0.192044	9.78e-72	Downregulated
ODC	ASC	PTN	PLXNB2	PTN - PLXNB2	PTN	ligand-receptor	Cellinker:16169070;HPRD:16169070;LRdb:16169070;connectomeDB2020:16169070	ODC -> ASC	0.14931	0.00123402	0	0.159777	0.00191372	0	ODC_PTN	-0.192044	9.78e-72	Downregulated
ODC	EX	PTN	PTPRB	PTN - PTPRB	PTN	ligand-receptor	CellTalkDB:26198319;Ramilowski2015:22839765;connectomeDB2020:22839765;talklr:22839765	ODC -> EX	0.160411	0.00196161	0	0.177298	0.0035521	0	ODC_PTN	-0.192044	9.78e-72	Downregulated
ODC	INH	PTN	PTPRB	PTN - PTPRB	PTN	ligand-receptor	CellTalkDB:26198319;Ramilowski2015:22839765;connectomeDB2020:22839765;talklr:22839765	ODC -> INH	0.156484	0.00167751	0	0.172102	0.00299588	0	ODC_PTN	-0.192044	9.78e-72	Downregulated
ODC	INH	PTN	PTPRS	PTN - PTPRS	PTN	ligand-receptor	CellTalkDB:16169070;Cellinker:16169070;HPRD:16169070;LRdb:16169070;connectomeDB2020:16169070	ODC -> INH	0.210441	0.00863499	0	0.238706	0.0151576	0	ODC_PTN	-0.192044	9.78e-72	Downregulated
ODC	ODC	PTN	PTPRS	PTN - PTPRS	PTN	ligand-receptor	CellTalkDB:16169070;Cellinker:16169070;HPRD:16169070;LRdb:16169070;connectomeDB2020:16169070	ODC -> ODC	0.208538	0.00826858	0	0.238089	0.014994	0	ODC_PTN	-0.192044	9.78e-72	Downregulated
ODC	ASC	PTN	PTPRZ1	PTN - PTPRZ1	PTN	ligand-receptor	Baccin2019:10706604;Baccin2019:16814777;BioGRID:10706604;CellChatDB:25620911;CellChatDB:28356350;CellPhoneDB:25644401;CellTalkDB:25644401;Cellinker:10706604;Cellinker:16814777;Cellinker:25620911;Cellinker:28356350;HPMR:10706604;HPRD:10706604;HPRD:16814777;LRdb:10706604;LRdb:17;connectomeDB2020:10706604;connectomeDB2020:16814777	ODC -> ASC	0.26105	0.0216947	0	0.302718	0.036758	0	ODC_PTN	-0.192044	9.78e-72	Downregulated
ODC	INH	PTN	PTPRZ1	PTN - PTPRZ1	PTN	ligand-receptor	Baccin2019:10706604;Baccin2019:16814777;BioGRID:10706604;CellChatDB:25620911;CellChatDB:28356350;CellPhoneDB:25644401;CellTalkDB:25644401;Cellinker:10706604;Cellinker:16814777;Cellinker:25620911;Cellinker:28356350;HPMR:10706604;HPRD:10706604;HPRD:16814777;LRdb:10706604;LRdb:17;connectomeDB2020:10706604;connectomeDB2020:16814777	ODC -> INH	0.16646	0.00246032	0	0.180653	0.00394436	0	ODC_PTN	-0.192044	9.78e-72	Downregulated
ODC	OPC	PTN	PTPRZ1	PTN - PTPRZ1	PTN	ligand-receptor	Baccin2019:10706604;Baccin2019:16814777;BioGRID:10706604;CellChatDB:25620911;CellChatDB:28356350;CellPhoneDB:25644401;CellTalkDB:25644401;Cellinker:10706604;Cellinker:16814777;Cellinker:25620911;Cellinker:28356350;HPMR:10706604;HPRD:10706604;HPRD:16814777;LRdb:10706604;LRdb:17;connectomeDB2020:10706604;connectomeDB2020:16814777	ODC -> OPC	0.291939	0.0325373	0	0.350917	0.0578629	0	ODC_PTN	-0.192044	9.78e-72	Downregulated
ODC	ASC	PTN	SDC2	PTN - SDC2	PTN	ligand-receptor	CellChatDB:25620911;CellChatDB:28356350;Cellinker:25620911;Cellinker:28356350	ODC -> ASC	0.171433	0.00292869	0	0.185738	0.00458973	0	ODC_PTN	-0.192044	9.78e-72	Downregulated
ODC	OPC	PTN	SDC3	PTN - SDC3	PTN	ligand-receptor	Baccin2019:8175719;CellChatDB:25620911;CellChatDB:28356350;Cellinker:11461706;Cellinker:25620911;Cellinker:28356350;Cellinker:8175719;HPRD:8175719;LRdb:8175719;connectomeDB2020:8175719	ODC -> OPC	0.201525	0.00699773	0	0.233409	0.013783	0	ODC_PTN	-0.192044	9.78e-72	Downregulated
ODC	ASC	PTN	SDC4	PTN - SDC4	PTN	-	CellChatDB:25620911;CellChatDB:28356350;Cellinker:25620911;Cellinker:28356350	ODC -> ASC	0.190907	0.00531013	0	0.216089	0.00977709	0	ODC_PTN	-0.192044	9.78e-72	Downregulated
INH	INH	RELN	ITGA3_ITGB1	RELN - (ITGA3+ITGB1)	RELN	ecm-adhesion	Cellinker:10939329	INH -> INH	0.150134	0.00128025	0	0.163218	0.00218362	0	INH_RELN	-0.160758	0.00589378	Downregulated
INH	EX	RELN	LRP8	RELN - LRP8	not annotated	ecm-receptor	AlzPathway:16504486;Baccin2019:10571240;Baccin2019:12167620;Baccin2019:12670700;Baccin2019:12899622;BioGRID:23951306;BioGRID:28446613;CellTalkDB:12899622;Cellinker:10571240;Cellinker:12167620;Cellinker:12670700;Cellinker:12899622;HPRD:10571240;HPRD:12167620;HPRD:12670700;HPRD:12899622;LRdb:10571240;LRdb:12167620;LRdb:12670700;LRdb:12899622;connectomeDB2020:10571240;connectomeDB2020:12167620;conne…	INH -> EX	0.142196	0.000882692	0	0.162724	0.00214338	0	INH_RELN	-0.160758	0.00589378	Downregulated
INH	INH	RELN	LRP8	RELN - LRP8	not annotated	ecm-receptor	AlzPathway:16504486;Baccin2019:10571240;Baccin2019:12167620;Baccin2019:12670700;Baccin2019:12899622;BioGRID:23951306;BioGRID:28446613;CellTalkDB:12899622;Cellinker:10571240;Cellinker:12167620;Cellinker:12670700;Cellinker:12899622;HPRD:10571240;HPRD:12167620;HPRD:12670700;HPRD:12899622;LRdb:10571240;LRdb:12167620;LRdb:12670700;LRdb:12899622;connectomeDB2020:10571240;connectomeDB2020:12167620;conne…	INH -> INH	0.163416	0.00219986	0	0.190045	0.0051854	0	INH_RELN	-0.160758	0.00589378	Downregulated
INH	OPC	RELN	LRP8	RELN - LRP8	not annotated	ecm-receptor	AlzPathway:16504486;Baccin2019:10571240;Baccin2019:12167620;Baccin2019:12670700;Baccin2019:12899622;BioGRID:23951306;BioGRID:28446613;CellTalkDB:12899622;Cellinker:10571240;Cellinker:12167620;Cellinker:12670700;Cellinker:12899622;HPRD:10571240;HPRD:12167620;HPRD:12670700;HPRD:12899622;LRdb:10571240;LRdb:12167620;LRdb:12670700;LRdb:12899622;connectomeDB2020:10571240;connectomeDB2020:12167620;conne…	INH -> OPC	NA	NA	NA	0.167177	0.00252457	0	INH_RELN	-0.160758	0.00589378	Downregulated
INH	EX	RIMS1	CACNA1C	RIMS1 - CACNA1C	not annotated	-	Baccin2019:11438519;CellTalkDB:11438519;HPRD:11438519;LRdb:11438519	INH -> EX	0.499382	0.135001	0	0.603379	0.190647	0	INH_RIMS1	-0.180464	0.00399581	Downregulated
INH	INH	RIMS1	CACNA1C	RIMS1 - CACNA1C	not annotated	-	Baccin2019:11438519;CellTalkDB:11438519;HPRD:11438519;LRdb:11438519	INH -> INH	0.483006	0.126139	0	0.571042	0.173568	0	INH_RIMS1	-0.180464	0.00399581	Downregulated
INH	OPC	RIMS1	CACNA1C	RIMS1 - CACNA1C	not annotated	-	Baccin2019:11438519;CellTalkDB:11438519;HPRD:11438519;LRdb:11438519	INH -> OPC	0.385528	0.0747322	0	0.442022	0.104107	0	INH_RIMS1	-0.180464	0.00399581	Downregulated
INH	EX	RIMS1	SLC17A7	RIMS1 - SLC17A7	not annotated	-	CellTalkDB:32196115	INH -> EX	0.284166	0.0296269	0	0.334248	0.0501974	0	INH_RIMS1	-0.180464	0.00399581	Downregulated
EX	EX	RTN4	LINGO1	RTN4 - LINGO1	not annotated	-	Baccin2019:15694322;CellTalkDB:15694322;LRdb:15694322;SIGNOR:15694321;connectomeDB2020:15694322	EX -> EX	NA	NA	NA	0.32664	0.0468188	0.03	EX_RTN4	-0.16247	0.00265424	Downregulated
EX	OPC	RTN4	LINGO1	RTN4 - LINGO1	not annotated	-	Baccin2019:15694322;CellTalkDB:15694322;LRdb:15694322;SIGNOR:15694321;connectomeDB2020:15694322	EX -> OPC	NA	NA	NA	0.326737	0.0468612	0.01	EX_RTN4	-0.16247	0.00265424	Downregulated
EX	EX	RTN4	RTN4RL1	RTN4 - RTN4RL1	not annotated	-	Baccin2019:22133682;CellTalkDB:32196115;connectomeDB2020:22133682	EX -> EX	0.25027	0.0183949	0	0.286632	0.0305378	0	EX_RTN4	-0.16247	0.00265424	Downregulated
EX	INH	RTN4	RTN4RL1	RTN4 - RTN4RL1	not annotated	-	Baccin2019:22133682;CellTalkDB:32196115;connectomeDB2020:22133682	EX -> INH	0.198095	0.00642167	0	0.209843	0.00851896	0	EX_RTN4	-0.16247	0.00265424	Downregulated
EX	OPC	RTN4	TNFRSF19	RTN4 - TNFRSF19	not annotated	-	Baccin2019:15694322;CellTalkDB:15694322;LRdb:15694322;connectomeDB2020:15694322	EX -> OPC	NA	NA	NA	0.204791	0.00757397	0	EX_RTN4	-0.16247	0.00265424	Downregulated
ODC	EX	SEMA3B	NRP1_PLXNA1	SEMA3B - (NRP1+PLXNA1)	SEMA3	ligand-receptor	CellChatDB:27533782	ODC -> EX	0.172679	0.00305462	0	0.18715	0.00478006	0	ODC_SEMA3B	-0.178031	5.76e-91	Downregulated
ODC	ASC	SEMA3B	NRP1_PLXNA2	SEMA3B - (NRP1+PLXNA2)	SEMA3	ligand-receptor	CellChatDB:27533782	ODC -> ASC	0.234493	0.0140586	0	0.270415	0.0247726	0	ODC_SEMA3B	-0.178031	5.76e-91	Downregulated
ODC	EX	SEMA3B	NRP1_PLXNA2	SEMA3B - (NRP1+PLXNA2)	SEMA3	ligand-receptor	CellChatDB:27533782	ODC -> EX	0.211967	0.00893558	0	0.234655	0.0141001	0	ODC_SEMA3B	-0.178031	5.76e-91	Downregulated
ODC	EX	SEMA3B	NRP1_PLXNA4	SEMA3B - (NRP1+PLXNA4)	SEMA3	ligand-receptor	CellChatDB:27533782;Cellinker:19887479	ODC -> EX	0.21666	0.00989694	0	0.237743	0.0149026	0	ODC_SEMA3B	-0.178031	5.76e-91	Downregulated
MG	ASC	SEMA4D	PLXNB2	SEMA4D - PLXNB2	SEMA4	cell_surface_ligand-receptor	Baccin2019:15330859;CellChatDB:27533782;CellPhoneDB:22325954;CellTalkDB:15330859;Cellinker:26633812;Cellinker:27533782;HPMR:15330859;ICELLNET:11245885;LRdb:15330859;connectomeDB2020:15330859	MG -> ASC	0.15217	0.00139956	0	0.161136	0.00201738	0	MG_SEMA4D	-0.147185	2.19e-08	Downregulated
ASC	ASC	SEMA6A	PLXNA2	SEMA6A - PLXNA2	SEMA6	cell_surface_ligand-receptor	CellChatDB:27533782;CellTalkDB:18327254;Cellinker:18327254;Cellinker:26633812;Cellinker:27533782;LRdb:18327254;Ramilowski2015:18327254;connectomeDB2020:18327254;talklr:18327254	ASC -> ASC	0.181833	0.0040886	0	0.223827	0.0114733	0	ASC_SEMA6A	-0.221459	2.32e-18	Downregulated
ASC	EX	SEMA6A	PLXNA2	SEMA6A - PLXNA2	SEMA6	cell_surface_ligand-receptor	CellChatDB:27533782;CellTalkDB:18327254;Cellinker:18327254;Cellinker:26633812;Cellinker:27533782;LRdb:18327254;Ramilowski2015:18327254;connectomeDB2020:18327254;talklr:18327254	ASC -> EX	0.182536	0.00417612	0	0.220805	0.0107926	0	ASC_SEMA6A	-0.221459	2.32e-18	Downregulated
ASC	INH	SEMA6A	PLXNA2	SEMA6A - PLXNA2	SEMA6	cell_surface_ligand-receptor	CellChatDB:27533782;CellTalkDB:18327254;Cellinker:18327254;Cellinker:26633812;Cellinker:27533782;LRdb:18327254;Ramilowski2015:18327254;connectomeDB2020:18327254;talklr:18327254	ASC -> INH	0.155839	0.00163376	0	0.177588	0.00358497	0	ASC_SEMA6A	-0.221459	2.32e-18	Downregulated
ASC	OPC	SEMA6A	PLXNA2	SEMA6A - PLXNA2	SEMA6	cell_surface_ligand-receptor	CellChatDB:27533782;CellTalkDB:18327254;Cellinker:18327254;Cellinker:26633812;Cellinker:27533782;LRdb:18327254;Ramilowski2015:18327254;connectomeDB2020:18327254;talklr:18327254	ASC -> OPC	0.140756	0.000821425	0	0.16415	0.00226092	0	ASC_SEMA6A	-0.221459	2.32e-18	Downregulated
ODC	ASC	SEMA6A	PLXNA2	SEMA6A - PLXNA2	SEMA6	cell_surface_ligand-receptor	CellChatDB:27533782;CellTalkDB:18327254;Cellinker:18327254;Cellinker:26633812;Cellinker:27533782;LRdb:18327254;Ramilowski2015:18327254;connectomeDB2020:18327254;talklr:18327254	ODC -> ASC	0.306558	0.0383107	0	0.373147	0.0685693	0	ODC_SEMA6A	-0.102807	1.87e-39	Downregulated
ODC	EX	SEMA6A	PLXNA2	SEMA6A - PLXNA2	SEMA6	cell_surface_ligand-receptor	CellChatDB:27533782;CellTalkDB:18327254;Cellinker:18327254;Cellinker:26633812;Cellinker:27533782;LRdb:18327254;Ramilowski2015:18327254;connectomeDB2020:18327254;talklr:18327254	ODC -> EX	0.308491	0.039102	0	0.365279	0.0647234	0	ODC_SEMA6A	-0.102807	1.87e-39	Downregulated
ODC	INH	SEMA6A	PLXNA2	SEMA6A - PLXNA2	SEMA6	cell_surface_ligand-receptor	CellChatDB:27533782;CellTalkDB:18327254;Cellinker:18327254;Cellinker:26633812;Cellinker:27533782;LRdb:18327254;Ramilowski2015:18327254;connectomeDB2020:18327254;talklr:18327254	ODC -> INH	0.240471	0.015631	0	0.262974	0.0223114	0	ODC_SEMA6A	-0.102807	1.87e-39	Downregulated
ODC	OPC	SEMA6A	PLXNA2	SEMA6A - PLXNA2	SEMA6	cell_surface_ligand-receptor	CellChatDB:27533782;CellTalkDB:18327254;Cellinker:18327254;Cellinker:26633812;Cellinker:27533782;LRdb:18327254;Ramilowski2015:18327254;connectomeDB2020:18327254;talklr:18327254	ODC -> OPC	0.20665	0.00791417	0	0.234925	0.0141694	0	ODC_SEMA6A	-0.102807	1.87e-39	Downregulated
ASC	EX	SEMA6A	PLXNA4	SEMA6A - PLXNA4	SEMA6	cell_surface_ligand-receptor	CellChatDB:27533782;CellTalkDB:20606624;Cellinker:20606624;Cellinker:26633812;Cellinker:27533782;LRdb:20606624;Ramilowski2015:20606624;connectomeDB2020:20606624;talklr:20606624	ASC -> EX	0.189645	0.0051281	0	0.226355	0.0120604	0	ASC_SEMA6A	-0.221459	2.32e-18	Downregulated
ASC	INH	SEMA6A	PLXNA4	SEMA6A - PLXNA4	SEMA6	cell_surface_ligand-receptor	CellChatDB:27533782;CellTalkDB:20606624;Cellinker:20606624;Cellinker:26633812;Cellinker:27533782;LRdb:20606624;Ramilowski2015:20606624;connectomeDB2020:20606624;talklr:20606624	ASC -> INH	0.196521	0.00616718	0	0.232219	0.0134837	0	ASC_SEMA6A	-0.221459	2.32e-18	Downregulated
ASC	OPC	SEMA6A	PLXNA4	SEMA6A - PLXNA4	SEMA6	cell_surface_ligand-receptor	CellChatDB:27533782;CellTalkDB:20606624;Cellinker:20606624;Cellinker:26633812;Cellinker:27533782;LRdb:20606624;Ramilowski2015:20606624;connectomeDB2020:20606624;talklr:20606624	ASC -> OPC	0.147853	0.00115518	0	0.172058	0.00299141	0	ASC_SEMA6A	-0.221459	2.32e-18	Downregulated
ODC	EX	SEMA6A	PLXNA4	SEMA6A - PLXNA4	SEMA6	cell_surface_ligand-receptor	CellChatDB:27533782;CellTalkDB:20606624;Cellinker:20606624;Cellinker:26633812;Cellinker:27533782;LRdb:20606624;Ramilowski2015:20606624;connectomeDB2020:20606624;talklr:20606624	ODC -> EX	0.328494	0.0476347	0	0.379801	0.0718656	0	ODC_SEMA6A	-0.102807	1.87e-39	Downregulated
ODC	INH	SEMA6A	PLXNA4	SEMA6A - PLXNA4	SEMA6	cell_surface_ligand-receptor	CellChatDB:27533782;CellTalkDB:20606624;Cellinker:20606624;Cellinker:26633812;Cellinker:27533782;LRdb:20606624;Ramilowski2015:20606624;connectomeDB2020:20606624;talklr:20606624	ODC -> INH	0.348638	0.0567951	0	0.395489	0.0797774	0	ODC_SEMA6A	-0.102807	1.87e-39	Downregulated
ODC	OPC	SEMA6A	PLXNA4	SEMA6A - PLXNA4	SEMA6	cell_surface_ligand-receptor	CellChatDB:27533782;CellTalkDB:20606624;Cellinker:20606624;Cellinker:26633812;Cellinker:27533782;LRdb:20606624;Ramilowski2015:20606624;connectomeDB2020:20606624;talklr:20606624	ODC -> OPC	0.222173	0.0110978	0	0.251222	0.0186755	0	ODC_SEMA6A	-0.102807	1.87e-39	Downregulated
EX	ASC	SIRPA	CD47	SIRPA - CD47	not annotated	cell_surface_ligand-receptor	Adhesome:12972543;Adhesome:16081415;Adhesome:17070842;Adhesome:18045614;Adhesome:18633106;Baccin2019:19144521;CellPhoneDB:23602662;HPRD:16291597;HPRD:9872987;InnateDB:16081415;InnateDB:17070842;connectomeDB2020:10572074;connectomeDB2020:23602662	EX -> ASC	NA	NA	NA	0.197644	0.00634816	0	EX_SIRPA	-0.169926	0.000285238	Downregulated
EX	EX	SIRPA	CD47	SIRPA - CD47	not annotated	cell_surface_ligand-receptor	Adhesome:12972543;Adhesome:16081415;Adhesome:17070842;Adhesome:18045614;Adhesome:18633106;Baccin2019:19144521;CellPhoneDB:23602662;HPRD:16291597;HPRD:9872987;InnateDB:16081415;InnateDB:17070842;connectomeDB2020:10572074;connectomeDB2020:23602662	EX -> EX	0.228016	0.0124547	0	0.254717	0.0197238	0	EX_SIRPA	-0.169926	0.000285238	Downregulated
EX	INH	SIRPA	CD47	SIRPA - CD47	not annotated	cell_surface_ligand-receptor	Adhesome:12972543;Adhesome:16081415;Adhesome:17070842;Adhesome:18045614;Adhesome:18633106;Baccin2019:19144521;CellPhoneDB:23602662;HPRD:16291597;HPRD:9872987;InnateDB:16081415;InnateDB:17070842;connectomeDB2020:10572074;connectomeDB2020:23602662	EX -> INH	0.215294	0.00961137	0	0.231547	0.0133162	0	EX_SIRPA	-0.169926	0.000285238	Downregulated
EX	OPC	SIRPA	CD47	SIRPA - CD47	not annotated	cell_surface_ligand-receptor	Adhesome:12972543;Adhesome:16081415;Adhesome:17070842;Adhesome:18045614;Adhesome:18633106;Baccin2019:19144521;CellPhoneDB:23602662;HPRD:16291597;HPRD:9872987;InnateDB:16081415;InnateDB:17070842;connectomeDB2020:10572074;connectomeDB2020:23602662	EX -> OPC	0.207863	0.00814082	0	0.23788	0.0149386	0	EX_SIRPA	-0.169926	0.000285238	Downregulated
EX	ASC	SORBS1	INSR	SORBS1 - INSR	not annotated	-	Adhesome:11374898;Adhesome:9447983;CellTalkDB:11374898;Cellinker:11374898;HPRD:11374898;LRdb:11374898	EX -> ASC	0.298191	0.0349598	0	0.338529	0.0521332	0	EX_SORBS1	-0.175968	2.67e-06	Downregulated
EX	EX	SORBS1	INSR	SORBS1 - INSR	not annotated	-	Adhesome:11374898;Adhesome:9447983;CellTalkDB:11374898;Cellinker:11374898;HPRD:11374898;LRdb:11374898	EX -> EX	0.302112	0.0365152	0	0.353869	0.0592549	0	EX_SORBS1	-0.175968	2.67e-06	Downregulated
EX	INH	SORBS1	INSR	SORBS1 - INSR	not annotated	-	Adhesome:11374898;Adhesome:9447983;CellTalkDB:11374898;Cellinker:11374898;HPRD:11374898;LRdb:11374898	EX -> INH	0.334853	0.0504694	0	0.385337	0.0746363	0	EX_SORBS1	-0.175968	2.67e-06	Downregulated
EX	MG	SORBS1	INSR	SORBS1 - INSR	not annotated	-	Adhesome:11374898;Adhesome:9447983;CellTalkDB:11374898;Cellinker:11374898;HPRD:11374898;LRdb:11374898	EX -> MG	0.237431	0.0148204	0	0.271259	0.0250591	0	EX_SORBS1	-0.175968	2.67e-06	Downregulated
EX	ODC	SORBS1	INSR	SORBS1 - INSR	not annotated	-	Adhesome:11374898;Adhesome:9447983;CellTalkDB:11374898;Cellinker:11374898;HPRD:11374898;LRdb:11374898	EX -> ODC	0.375571	0.0697657	0	0.456326	0.111759	0	EX_SORBS1	-0.175968	2.67e-06	Downregulated
EX	OPC	SORBS1	INSR	SORBS1 - INSR	not annotated	-	Adhesome:11374898;Adhesome:9447983;CellTalkDB:11374898;Cellinker:11374898;HPRD:11374898;LRdb:11374898	EX -> OPC	0.311688	0.0404237	0	0.35105	0.0579253	0	EX_SORBS1	-0.175968	2.67e-06	Downregulated
EX	ASC	SORBS1	ITGB5	SORBS1 - ITGB5	not annotated	-	CellTalkDB:32196115	EX -> ASC	0.233737	0.013866	0	0.261078	0.0217038	0	EX_SORBS1	-0.175968	2.67e-06	Downregulated
EX	MG	SORBS1	ITGB5	SORBS1 - ITGB5	not annotated	-	CellTalkDB:32196115	EX -> MG	0.238122	0.0150027	0	0.279453	0.0279196	0	EX_SORBS1	-0.175968	2.67e-06	Downregulated
ASC	ASC	SPON1	APP	SPON1 - APP	not annotated	ligand-receptor	HPRD:14983046;connectomeDB2020:14983046	ASC -> ASC	0.240538	0.0156489	0	0.258933	0.0210259	0	ASC_SPON1	-0.123353	1.46e-06	Downregulated
ASC	EX	SPON1	APP	SPON1 - APP	not annotated	ligand-receptor	HPRD:14983046;connectomeDB2020:14983046	ASC -> EX	0.399811	0.0819879	0	0.472378	0.120399	0	ASC_SPON1	-0.123353	1.46e-06	Downregulated
ASC	INH	SPON1	APP	SPON1 - APP	not annotated	ligand-receptor	HPRD:14983046;connectomeDB2020:14983046	ASC -> INH	0.414712	0.0896976	0	0.485944	0.127728	0	ASC_SPON1	-0.123353	1.46e-06	Downregulated
ASC	ODC	SPON1	APP	SPON1 - APP	not annotated	ligand-receptor	HPRD:14983046;connectomeDB2020:14983046	ASC -> ODC	0.454048	0.110537	0	0.553519	0.164208	0	ASC_SPON1	-0.123353	1.46e-06	Downregulated
ASC	OPC	SPON1	APP	SPON1 - APP	not annotated	ligand-receptor	HPRD:14983046;connectomeDB2020:14983046	ASC -> OPC	0.417134	0.0909625	0	0.502908	0.136909	0	ASC_SPON1	-0.123353	1.46e-06	Downregulated
ASC	EX	SPON1	LRP8	SPON1 - LRP8	not annotated	ligand-receptor	connectomeDB2020:21488757	ASC -> EX	0.182098	0.0041215	0	0.208899	0.00833741	0	ASC_SPON1	-0.123353	1.46e-06	Downregulated
ASC	INH	SPON1	LRP8	SPON1 - LRP8	not annotated	ligand-receptor	connectomeDB2020:21488757	ASC -> INH	0.218189	0.0102222	0	0.255604	0.0199943	0	ASC_SPON1	-0.123353	1.46e-06	Downregulated
ASC	OPC	SPON1	LRP8	SPON1 - LRP8	not annotated	ligand-receptor	connectomeDB2020:21488757	ASC -> OPC	NA	NA	NA	0.216244	0.00980938	0	ASC_SPON1	-0.123353	1.46e-06	Downregulated
EX	ASC	SPTBN2	PTPRA	SPTBN2 - PTPRA	not annotated	-	CellTalkDB:32196115	EX -> ASC	0.170149	0.00280261	0	0.187426	0.0048178	0	EX_SPTBN2	-0.193355	0.0279569	Downregulated
EX	EX	SPTBN2	PTPRA	SPTBN2 - PTPRA	not annotated	-	CellTalkDB:32196115	EX -> EX	0.168243	0.00262205	0	0.185648	0.00457782	0	EX_SPTBN2	-0.193355	0.0279569	Downregulated
EX	INH	SPTBN2	PTPRA	SPTBN2 - PTPRA	not annotated	-	CellTalkDB:32196115	EX -> INH	0.168195	0.00261769	0	0.183661	0.00431862	0	EX_SPTBN2	-0.193355	0.0279569	Downregulated
EX	MG	SPTBN2	PTPRA	SPTBN2 - PTPRA	not annotated	-	CellTalkDB:32196115	EX -> MG	0.14616	0.00106818	0	0.157376	0.00173944	0	EX_SPTBN2	-0.193355	0.0279569	Downregulated
EX	ODC	SPTBN2	PTPRA	SPTBN2 - PTPRA	not annotated	-	CellTalkDB:32196115	EX -> ODC	0.168743	0.00266872	0	0.184335	0.00440553	0	EX_SPTBN2	-0.193355	0.0279569	Downregulated
EX	OPC	SPTBN2	PTPRA	SPTBN2 - PTPRA	not annotated	-	CellTalkDB:32196115	EX -> OPC	0.172153	0.00300107	0	0.189199	0.0050648	0	EX_SPTBN2	-0.193355	0.0279569	Downregulated
MG	ODC	ST6GAL1	CD22	ST6GAL1 - CD22	not annotated	cell_surface_ligand-receptor	CellTalkDB:1717156;Cellinker:1717156;HPRD:8702538;LRdb:1717156;SIGNOR:8702538;connectomeDB2020:1717156	MG -> ODC	0.522573	0.147547	0	0.651702	0.215575	0	MG_ST6GAL1	-0.176426	7.21e-16	Downregulated
OPC	ODC	ST6GAL1	CD22	ST6GAL1 - CD22	not annotated	cell_surface_ligand-receptor	CellTalkDB:1717156;Cellinker:1717156;HPRD:8702538;LRdb:1717156;SIGNOR:8702538;connectomeDB2020:1717156	OPC -> ODC	0.340107	0.0528524	0	0.415167	0.0899349	0	OPC_ST6GAL1	-0.189254	0.00586424	Downregulated
MG	ASC	ST6GAL1	EGFR	ST6GAL1 - EGFR	not annotated	cell_surface_ligand-receptor	CellTalkDB:29402301	MG -> ASC	0.447743	0.107161	0	0.537634	0.155673	0	MG_ST6GAL1	-0.176426	7.21e-16	Downregulated
MG	OPC	ST6GAL1	EGFR	ST6GAL1 - EGFR	not annotated	cell_surface_ligand-receptor	CellTalkDB:29402301	MG -> OPC	0.470867	0.119583	0	0.502583	0.136734	0	MG_ST6GAL1	-0.176426	7.21e-16	Downregulated
OPC	ASC	ST6GAL1	EGFR	ST6GAL1 - EGFR	not annotated	cell_surface_ligand-receptor	CellTalkDB:29402301	OPC -> ASC	0.303949	0.0372531	0	0.360001	0.062177	0	OPC_ST6GAL1	-0.189254	0.00586424	Downregulated
OPC	OPC	ST6GAL1	EGFR	ST6GAL1 - EGFR	not annotated	cell_surface_ligand-receptor	CellTalkDB:29402301	OPC -> OPC	0.315336	0.0419522	0	0.342364	0.0538867	0	OPC_ST6GAL1	-0.189254	0.00586424	Downregulated
ODC	ODC	TF	LRP2	TF - LRP2	not annotated	ligand-receptor	CellTalkDB:32196115	ODC -> ODC	0.451339	0.109085	0	0.497454	0.133957	0	ODC_TF	-0.133614	1.62e-50	Downregulated
EX	MG	THY1	ITGAM_ITGB2	THY1 - (ITGAM+ITGB2)	THY1	cell_surface_ligand-adhesion	CellChatDB:15850796;Cellinker:15850796	EX -> MG	0.157472	0.00174619	0	0.211105	0.00876514	0	EX_THY1	-0.214071	7.61e-05	Downregulated
OPC	MG	THY1	ITGAM_ITGB2	THY1 - (ITGAM+ITGB2)	THY1	cell_surface_ligand-adhesion	CellChatDB:15850796;Cellinker:15850796	OPC -> MG	0.153014	0.00145121	0	0.178864	0.00373194	0	OPC_THY1	-0.108878	4.82e-07	Downregulated
EX	MG	THY1	ITGAX_ITGB2	THY1 - (ITGAX+ITGB2)	THY1	cell_surface_ligand-adhesion	CellChatDB:15850796;Cellinker:15850796;Cellinker:27765629	EX -> MG	0.16722	0.00252849	0	0.215418	0.00963711	0	EX_THY1	-0.214071	7.61e-05	Downregulated
OPC	MG	THY1	ITGAX_ITGB2	THY1 - (ITGAX+ITGB2)	THY1	cell_surface_ligand-adhesion	CellChatDB:15850796;Cellinker:15850796;Cellinker:27765629	OPC -> MG	0.162205	0.00210163	0	0.181968	0.00410527	0	OPC_THY1	-0.108878	4.82e-07	Downregulated
ASC	ASC	TIMP3	CD44	TIMP3 - CD44	not annotated	-	CellTalkDB:14871815	ASC -> ASC	0.185649	0.00457788	0	0.202417	0.00715246	0	ASC_TIMP3	-0.126159	4.18e-05	Downregulated
OPC	ASC	TIMP3	CD44	TIMP3 - CD44	not annotated	-	CellTalkDB:14871815	OPC -> ASC	0.177714	0.00359933	0	0.197171	0.00627144	0	OPC_TIMP3	-0.24308	5.04e-07	Downregulated
ASC	ASC	TIMP3	DDR1	TIMP3 - DDR1	not annotated	-	Cellinker:16440311	ASC -> ASC	0.15703	0.00171525	0	0.191031	0.00532808	0	ASC_TIMP3	-0.126159	4.18e-05	Downregulated
ASC	ODC	TIMP3	DDR1	TIMP3 - DDR1	not annotated	-	Cellinker:16440311	ASC -> ODC	0.161993	0.00208478	0	0.198297	0.00645478	0	ASC_TIMP3	-0.126159	4.18e-05	Downregulated
ASC	OPC	TIMP3	DDR1	TIMP3 - DDR1	not annotated	-	Cellinker:16440311	ASC -> OPC	0.178343	0.00367146	0	0.229801	0.0128864	0	ASC_TIMP3	-0.126159	4.18e-05	Downregulated
OPC	ASC	TIMP3	DDR1	TIMP3 - DDR1	not annotated	-	Cellinker:16440311	OPC -> ASC	0.151302	0.00134778	0	0.186343	0.00467073	0	OPC_TIMP3	-0.24308	5.04e-07	Downregulated
OPC	ODC	TIMP3	DDR1	TIMP3 - DDR1	not annotated	-	Cellinker:16440311	OPC -> ODC	0.155906	0.00163827	0	0.193256	0.00565921	0	OPC_TIMP3	-0.24308	5.04e-07	Downregulated
OPC	OPC	TIMP3	DDR1	TIMP3 - DDR1	not annotated	-	Cellinker:16440311	OPC -> OPC	0.171003	0.00288611	0	0.223099	0.0113071	0	OPC_TIMP3	-0.24308	5.04e-07	Downregulated
EX	INH	TNR	ITGA8_ITGB1	TNR - (ITGA8+ITGB1)	TENASCIN	ecm-adhesion		EX -> INH	0.191535	0.00540201	0	0.200201	0.00677186	0	EX_TNR	-0.106542	3.34e-05	Downregulated
EX	OPC	TNR	ITGA8_ITGB1	TNR - (ITGA8+ITGB1)	TENASCIN	ecm-adhesion		EX -> OPC	0.251422	0.0187348	0	0.276338	0.0268158	0	EX_TNR	-0.106542	3.34e-05	Downregulated
OPC	INH	TNR	ITGA8_ITGB1	TNR - (ITGA8+ITGB1)	TENASCIN	ecm-adhesion		OPC -> INH	0.247294	0.0175313	0	0.262845	0.02227	0	OPC_TNR	-0.157177	3.26e-26	Downregulated
OPC	OPC	TNR	ITGA8_ITGB1	TNR - (ITGA8+ITGB1)	TENASCIN	ecm-adhesion		OPC -> OPC	0.353381	0.0590241	0	0.404293	0.0842934	0	OPC_TNR	-0.157177	3.26e-26	Downregulated
EX	INH	TNR	ITGA9_ITGB1	TNR - (ITGA9+ITGB1)	TENASCIN	ecm-adhesion		EX -> INH	0.196424	0.00615172	0	0.210316	0.00861065	0	EX_TNR	-0.106542	3.34e-05	Downregulated
EX	OPC	TNR	ITGA9_ITGB1	TNR - (ITGA9+ITGB1)	TENASCIN	ecm-adhesion		EX -> OPC	0.22217	0.0110973	0	0.247878	0.0176991	0	EX_TNR	-0.106542	3.34e-05	Downregulated
OPC	INH	TNR	ITGA9_ITGB1	TNR - (ITGA9+ITGB1)	TENASCIN	ecm-adhesion		OPC -> INH	0.255395	0.0199306	0	0.280228	0.0281975	0	OPC_TNR	-0.157177	3.26e-26	Downregulated
OPC	OPC	TNR	ITGA9_ITGB1	TNR - (ITGA9+ITGB1)	TENASCIN	ecm-adhesion		OPC -> OPC	0.299705	0.0355573	0	0.348597	0.0567758	0	OPC_TNR	-0.157177	3.26e-26	Downregulated
OPC	ASC	VEGFA	CD44	VEGFA - CD44	not annotated	-	Cellinker:26181364	OPC -> ASC	0.155027	0.00157974	0	0.160409	0.00196145	0	OPC_VEGFA	-0.303453	1.57e-08	Downregulated
OPC	ASC	VEGFA	EGFR	VEGFA - EGFR	not annotated	ligand-receptor	CellTalkDB:32196115	OPC -> ASC	0.177599	0.00358623	0	0.210462	0.00863912	0	OPC_VEGFA	-0.303453	1.57e-08	Downregulated
OPC	INH	VEGFA	EGFR	VEGFA - EGFR	not annotated	ligand-receptor	CellTalkDB:32196115	OPC -> INH	0.167179	0.00252473	0	0.173264	0.00311492	0	OPC_VEGFA	-0.303453	1.57e-08	Downregulated
OPC	OPC	VEGFA	EGFR	VEGFA - EGFR	not annotated	ligand-receptor	CellTalkDB:32196115	OPC -> OPC	0.181573	0.00405649	0	0.203993	0.00743068	0	OPC_VEGFA	-0.303453	1.57e-08	Downregulated
OPC	EX	VEGFA	EPHB2	VEGFA - EPHB2	not annotated	ligand-receptor	Baccin2019:17318185;HPRD:17318185;LRdb:17318185	OPC -> EX	0.131626	0.000501805	0	0.150486	0.00130034	0	OPC_VEGFA	-0.303453	1.57e-08	Downregulated
OPC	INH	VEGFA	EPHB2	VEGFA - EPHB2	not annotated	ligand-receptor	Baccin2019:17318185;HPRD:17318185;LRdb:17318185	OPC -> INH	0.131484	0.000497712	0	0.142793	0.000909009	0	OPC_VEGFA	-0.303453	1.57e-08	Downregulated
OPC	MG	VEGFA	EPHB2	VEGFA - EPHB2	not annotated	ligand-receptor	Baccin2019:17318185;HPRD:17318185;LRdb:17318185	OPC -> MG	0.133689	0.000564237	0	0.163103	0.00217421	0	OPC_VEGFA	-0.303453	1.57e-08	Downregulated
OPC	ODC	VEGFA	EPHB2	VEGFA - EPHB2	not annotated	ligand-receptor	Baccin2019:17318185;HPRD:17318185;LRdb:17318185	OPC -> ODC	NA	NA	NA	0.151478	0.00135816	0	OPC_VEGFA	-0.303453	1.57e-08	Downregulated
OPC	ASC	VEGFA	GPC1	VEGFA - GPC1	not annotated	ligand-receptor	CellTalkDB:10196157;Cellinker:10196157;HPRD:10196157;LRdb:10196157;connectomeDB2020:10196157	OPC -> ASC	0.126774	0.000375202	0	0.145973	0.00105886	0	OPC_VEGFA	-0.303453	1.57e-08	Downregulated
OPC	EX	VEGFA	GPC1	VEGFA - GPC1	not annotated	ligand-receptor	CellTalkDB:10196157;Cellinker:10196157;HPRD:10196157;LRdb:10196157;connectomeDB2020:10196157	OPC -> EX	0.12512	0.000338046	0	0.140525	0.000811877	0	OPC_VEGFA	-0.303453	1.57e-08	Downregulated
OPC	INH	VEGFA	GPC1	VEGFA - GPC1	not annotated	ligand-receptor	CellTalkDB:10196157;Cellinker:10196157;HPRD:10196157;LRdb:10196157;connectomeDB2020:10196157	OPC -> INH	0.12696	0.000379562	0	0.140684	0.000818426	0	OPC_VEGFA	-0.303453	1.57e-08	Downregulated
OPC	OPC	VEGFA	GPC1	VEGFA - GPC1	not annotated	ligand-receptor	CellTalkDB:10196157;Cellinker:10196157;HPRD:10196157;LRdb:10196157;connectomeDB2020:10196157	OPC -> OPC	NA	NA	NA	0.142456	0.000894087	0	OPC_VEGFA	-0.303453	1.57e-08	Downregulated
OPC	EX	VEGFA	GRIN2B	VEGFA - GRIN2B	not annotated	-	CellTalkDB:32103204	OPC -> EX	0.196585	0.00617743	0	0.237763	0.0149078	0	OPC_VEGFA	-0.303453	1.57e-08	Downregulated
OPC	INH	VEGFA	GRIN2B	VEGFA - GRIN2B	not annotated	-	CellTalkDB:32103204	OPC -> INH	0.204293	0.00748447	0	0.246149	0.0172046	0	OPC_VEGFA	-0.303453	1.57e-08	Downregulated
OPC	OPC	VEGFA	GRIN2B	VEGFA - GRIN2B	not annotated	-	CellTalkDB:32103204	OPC -> OPC	0.175854	0.00339137	0	0.201193	0.00694071	0	OPC_VEGFA	-0.303453	1.57e-08	Downregulated
OPC	EX	VEGFA	ITGA9	VEGFA - ITGA9	not annotated	ligand-receptor	CellTalkDB:17363377	OPC -> EX	0.13984	0.000784066	0	0.163704	0.00222367	0	OPC_VEGFA	-0.303453	1.57e-08	Downregulated
OPC	INH	VEGFA	ITGA9	VEGFA - ITGA9	not annotated	ligand-receptor	CellTalkDB:17363377	OPC -> INH	0.136893	0.000672181	0	0.154283	0.00153139	0	OPC_VEGFA	-0.303453	1.57e-08	Downregulated
OPC	MG	VEGFA	ITGA9	VEGFA - ITGA9	not annotated	ligand-receptor	CellTalkDB:17363377	OPC -> MG	0.150919	0.00132536	0	0.173734	0.00316393	0	OPC_VEGFA	-0.303453	1.57e-08	Downregulated
OPC	OPC	VEGFA	ITGA9	VEGFA - ITGA9	not annotated	ligand-receptor	CellTalkDB:17363377	OPC -> OPC	0.154853	0.00156833	0	0.184068	0.00437091	0	OPC_VEGFA	-0.303453	1.57e-08	Downregulated
OPC	ASC	VEGFA	ITGAV	VEGFA - ITGAV	not annotated	ligand-receptor	CellTalkDB:32196115	OPC -> ASC	0.167092	0.00251692	0	0.185381	0.00454243	0	OPC_VEGFA	-0.303453	1.57e-08	Downregulated
OPC	EX	VEGFA	ITGAV	VEGFA - ITGAV	not annotated	ligand-receptor	CellTalkDB:32196115	OPC -> EX	0.125759	0.000352066	0	0.140735	0.000820523	0	OPC_VEGFA	-0.303453	1.57e-08	Downregulated
OPC	INH	VEGFA	ITGAV	VEGFA - ITGAV	not annotated	ligand-receptor	CellTalkDB:32196115	OPC -> INH	0.125812	0.000353247	0	0.141737	0.000862821	0	OPC_VEGFA	-0.303453	1.57e-08	Downregulated
OPC	MG	VEGFA	ITGAV	VEGFA - ITGAV	not annotated	ligand-receptor	CellTalkDB:32196115	OPC -> MG	0.148669	0.00119889	0	0.170499	0.00283661	0	OPC_VEGFA	-0.303453	1.57e-08	Downregulated
OPC	ODC	VEGFA	ITGAV	VEGFA - ITGAV	not annotated	ligand-receptor	CellTalkDB:32196115	OPC -> ODC	0.139816	0.000783112	0	0.159075	0.00186152	0	OPC_VEGFA	-0.303453	1.57e-08	Downregulated
OPC	OPC	VEGFA	ITGAV	VEGFA - ITGAV	not annotated	ligand-receptor	CellTalkDB:32196115	OPC -> OPC	0.167235	0.00252984	0	0.193872	0.00575288	0	OPC_VEGFA	-0.303453	1.57e-08	Downregulated
OPC	ASC	VEGFA	ITGB1	VEGFA - ITGB1	not annotated	ligand-receptor	CellTalkDB:32196115	OPC -> ASC	NA	NA	NA	0.143071	0.000921468	0	OPC_VEGFA	-0.303453	1.57e-08	Downregulated
OPC	INH	VEGFA	ITGB1	VEGFA - ITGB1	not annotated	ligand-receptor	CellTalkDB:32196115	OPC -> INH	NA	NA	NA	0.14133	0.000845471	0	OPC_VEGFA	-0.303453	1.57e-08	Downregulated
OPC	OPC	VEGFA	ITGB1	VEGFA - ITGB1	not annotated	ligand-receptor	CellTalkDB:32196115	OPC -> OPC	NA	NA	NA	0.149965	0.00127063	0	OPC_VEGFA	-0.303453	1.57e-08	Downregulated
OPC	ASC	VEGFA	NRP1	VEGFA - NRP1	not annotated	ligand-receptor	Baccin2019:10409677;Baccin2019:11986311;Baccin2019:15637071;Baccin2019:16763549;Baccin2019:17222790;Baccin2019:9529250;BioGRID:11986311;BioGRID:20363638;CellTalkDB:11986311;Cellinker:10409677;Cellinker:11986311;Cellinker:15637071;Cellinker:16763549;Cellinker:17222790;Cellinker:9529250;DIP:10498602;DIP:11333271;DIP:9712843;HPRD:10409677;HPRD:11986311;HPRD:16763549;HPRD:17222790;HPRD:9529250;ICELLN…	OPC -> ASC	0.144466	0.000985835	0	0.164645	0.0023027	0	OPC_VEGFA	-0.303453	1.57e-08	Downregulated
OPC	EX	VEGFA	NRP1	VEGFA - NRP1	not annotated	ligand-receptor	Baccin2019:10409677;Baccin2019:11986311;Baccin2019:15637071;Baccin2019:16763549;Baccin2019:17222790;Baccin2019:9529250;BioGRID:11986311;BioGRID:20363638;CellTalkDB:11986311;Cellinker:10409677;Cellinker:11986311;Cellinker:15637071;Cellinker:16763549;Cellinker:17222790;Cellinker:9529250;DIP:10498602;DIP:11333271;DIP:9712843;HPRD:10409677;HPRD:11986311;HPRD:16763549;HPRD:17222790;HPRD:9529250;ICELLN…	OPC -> EX	0.127235	0.000386089	0	0.139681	0.000777687	0	OPC_VEGFA	-0.303453	1.57e-08	Downregulated
OPC	MG	VEGFA	NRP1	VEGFA - NRP1	not annotated	ligand-receptor	Baccin2019:10409677;Baccin2019:11986311;Baccin2019:15637071;Baccin2019:16763549;Baccin2019:17222790;Baccin2019:9529250;BioGRID:11986311;BioGRID:20363638;CellTalkDB:11986311;Cellinker:10409677;Cellinker:11986311;Cellinker:15637071;Cellinker:16763549;Cellinker:17222790;Cellinker:9529250;DIP:10498602;DIP:11333271;DIP:9712843;HPRD:10409677;HPRD:11986311;HPRD:16763549;HPRD:17222790;HPRD:9529250;ICELLN…	OPC -> MG	0.146501	0.0010853	0	0.157367	0.00173879	0	OPC_VEGFA	-0.303453	1.57e-08	Downregulated
OPC	MG	VEGFA	NRP2	VEGFA - NRP2	not annotated	ligand-receptor	Baccin2019:10748121;CellTalkDB:10748121;Cellinker:10748121;DIP:10748121;ELM:26991001;HPRD:10748121;ICELLNET:11181169;LRdb:10748121;connectomeDB2020:10748121	OPC -> MG	0.141583	0.000856231	0	0.159756	0.00191213	0	OPC_VEGFA	-0.303453	1.57e-08	Downregulated
OPC	ASC	VEGFA	SIRPA	VEGFA - SIRPA	not annotated	ligand-receptor	CellTalkDB:32196115	OPC -> ASC	0.16194	0.00208051	0	0.187424	0.00481756	0	OPC_VEGFA	-0.303453	1.57e-08	Downregulated
OPC	EX	VEGFA	SIRPA	VEGFA - SIRPA	not annotated	ligand-receptor	CellTalkDB:32196115	OPC -> EX	0.15532	0.00159906	0	0.185322	0.00453462	0	OPC_VEGFA	-0.303453	1.57e-08	Downregulated
OPC	INH	VEGFA	SIRPA	VEGFA - SIRPA	not annotated	ligand-receptor	CellTalkDB:32196115	OPC -> INH	0.13121	0.000489881	0	0.147848	0.00115496	0	OPC_VEGFA	-0.303453	1.57e-08	Downregulated
OPC	MG	VEGFA	SIRPA	VEGFA - SIRPA	not annotated	ligand-receptor	CellTalkDB:32196115	OPC -> MG	0.144715	0.000997635	0	0.165308	0.00235948	0	OPC_VEGFA	-0.303453	1.57e-08	Downregulated
OPC	OPC	VEGFA	SIRPA	VEGFA - SIRPA	not annotated	ligand-receptor	CellTalkDB:32196115	OPC -> OPC	0.128441	0.000415636	0	0.147343	0.00112846	0	OPC_VEGFA	-0.303453	1.57e-08	Downregulated
OPC	EX	VEGFA	TYRO3	VEGFA - TYRO3	not annotated	ligand-receptor	CellTalkDB:32196115	OPC -> EX	0.132	0.000512738	0	0.170738	0.00286006	0	OPC_VEGFA	-0.303453	1.57e-08	Downregulated
OPC	ODC	VEGFA	TYRO3	VEGFA - TYRO3	not annotated	ligand-receptor	CellTalkDB:32196115	OPC -> ODC	0.13982	0.00078324	0	0.160428	0.00196294	0	OPC_VEGFA	-0.303453	1.57e-08	Downregulated
OPC	OPC	VEGFA	TYRO3	VEGFA - TYRO3	not annotated	ligand-receptor	CellTalkDB:32196115	OPC -> OPC	0.13515	0.000611752	0	0.174838	0.00328111	0	OPC_VEGFA	-0.303453	1.57e-08	Downregulated
