# Supplementary material for: Unraveling the intercellular communication disruption and key pathways in Alzheimer’s disease: an integrative study of single-nucleus transcriptomes and genetic association
Source: Alzheimers Res Ther. 2024 Jan 2;16:3. doi: 10.1186/s13195-023-01372-w (PMC10762817; doi:10.1186/s13195-023-01372-w)
Supplement: Supplementary file 4 — Additional file 4: Table S3. Replicated dysregulated ligand-receptor interactions in AD identified in both discovery and replication datasets. [file 13195_2023_1372_MOESM4_ESM.xlsx]

## Sheet: Additonal files 3. Supplementar
Additonal files 4. Table S3. Replicated dysregulated ligand-receptor interactions in AD identified in both discovery and replication datasets.
Sender cell	Receiver cell	Ligand	Receptor	Interaction name	Direction
Ast	Ast	HSP90AA1	EGFR	HSP90AA1 - EGFR	Upregulated
Ast	Opc	HSP90AA1	EGFR	HSP90AA1 - EGFR	Upregulated
Ast	Ast	APOE	LRP1	APOE - LRP1	Downregulated
Ast	Ex	APOE	LRP1	APOE - LRP1	Downregulated
Ast	Opc	APOE	LRP1	APOE - LRP1	Downregulated
Ast	Ast	APOE	LRP4	APOE - LRP4	Downregulated
Ast	Oli	APOE	LRP4	APOE - LRP4	Downregulated
Ast	Opc	APOE	LRP4	APOE - LRP4	Downregulated
Ast	Ex	APOE	LRP6	APOE - LRP6	Downregulated
Ast	Opc	APOE	LRP6	APOE - LRP6	Downregulated
Ast	Ast	APOE	SORL1	APOE - SORL1	Downregulated
Ast	Ex	APOE	SORL1	APOE - SORL1	Downregulated
Ast	In	APOE	SORL1	APOE - SORL1	Downregulated
Ast	Mic	APOE	SORL1	APOE - SORL1	Downregulated
Ex	Ex	CALM1	CACNA1C	CALM1 - CACNA1C	Downregulated
Ex	In	CALM1	CACNA1C	CALM1 - CACNA1C	Downregulated
In	Ex	CALM1	CACNA1C	CALM1 - CACNA1C	Downregulated
In	In	CALM1	CACNA1C	CALM1 - CACNA1C	Downregulated
Ex	Oli	CALM1	GRM3	CALM1 - GRM3	Downregulated
In	Oli	CALM1	GRM3	CALM1 - GRM3	Downregulated
Ex	Ex	CALM1	GRM5	CALM1 - GRM5	Downregulated
Ex	In	CALM1	GRM5	CALM1 - GRM5	Downregulated
Ex	Opc	CALM1	GRM5	CALM1 - GRM5	Downregulated
In	Ex	CALM1	GRM5	CALM1 - GRM5	Downregulated
In	In	CALM1	GRM5	CALM1 - GRM5	Downregulated
In	Opc	CALM1	GRM5	CALM1 - GRM5	Downregulated
Ex	Ex	CALM1	GRM7	CALM1 - GRM7	Downregulated
Ex	In	CALM1	GRM7	CALM1 - GRM7	Downregulated
Ex	Opc	CALM1	GRM7	CALM1 - GRM7	Downregulated
In	Ex	CALM1	GRM7	CALM1 - GRM7	Downregulated
In	Opc	CALM1	GRM7	CALM1 - GRM7	Downregulated
Ex	Ast	CALM1	INSR	CALM1 - INSR	Downregulated
Ex	Ex	CALM1	INSR	CALM1 - INSR	Downregulated
Ex	In	CALM1	INSR	CALM1 - INSR	Downregulated
Ex	Oli	CALM1	INSR	CALM1 - INSR	Downregulated
Ex	Opc	CALM1	INSR	CALM1 - INSR	Downregulated
In	In	CALM1	INSR	CALM1 - INSR	Downregulated
In	Oli	CALM1	INSR	CALM1 - INSR	Downregulated
Ex	Ex	CALM1	KCNQ3	CALM1 - KCNQ3	Downregulated
Ex	In	CALM1	KCNQ3	CALM1 - KCNQ3	Downregulated
Ex	Mic	CALM1	KCNQ3	CALM1 - KCNQ3	Downregulated
In	Ex	CALM1	KCNQ3	CALM1 - KCNQ3	Downregulated
In	In	CALM1	KCNQ3	CALM1 - KCNQ3	Downregulated
Ex	Ex	CALM1	KCNQ5	CALM1 - KCNQ5	Downregulated
Ex	In	CALM1	KCNQ5	CALM1 - KCNQ5	Downregulated
In	Ex	CALM1	KCNQ5	CALM1 - KCNQ5	Downregulated
In	In	CALM1	KCNQ5	CALM1 - KCNQ5	Downregulated
Ex	Ex	CALM1	PDE1A	CALM1 - PDE1A	Downregulated
Ex	Oli	CALM1	PDE1A	CALM1 - PDE1A	Downregulated
In	Ex	CALM1	PDE1A	CALM1 - PDE1A	Downregulated
In	Oli	CALM1	PDE1A	CALM1 - PDE1A	Downregulated
Ex	Oli	CALM1	PDE1C	CALM1 - PDE1C	Downregulated
In	Oli	CALM1	PDE1C	CALM1 - PDE1C	Downregulated
Ex	Ast	CALM1	PTPRA	CALM1 - PTPRA	Downregulated
Ex	Ex	CALM1	PTPRA	CALM1 - PTPRA	Downregulated
Ex	In	CALM1	PTPRA	CALM1 - PTPRA	Downregulated
Ex	Opc	CALM1	PTPRA	CALM1 - PTPRA	Downregulated
In	Ast	CALM1	PTPRA	CALM1 - PTPRA	Downregulated
In	Ex	CALM1	PTPRA	CALM1 - PTPRA	Downregulated
In	In	CALM1	PTPRA	CALM1 - PTPRA	Downregulated
Ex	Ex	CALM1	RYR2	CALM1 - RYR2	Downregulated
Ex	In	CALM1	RYR2	CALM1 - RYR2	Downregulated
In	Ex	CALM1	RYR2	CALM1 - RYR2	Downregulated
Ex	In	CALM3	ADCY8	CALM3 - ADCY8	Downregulated
Ex	Opc	CALM3	ADCY8	CALM3 - ADCY8	Downregulated
Ex	Ex	CALM3	CACNA1C	CALM3 - CACNA1C	Downregulated
Ex	In	CALM3	CACNA1C	CALM3 - CACNA1C	Downregulated
Ex	Ast	CALM3	EGFR	CALM3 - EGFR	Downregulated
Ex	In	CALM3	EGFR	CALM3 - EGFR	Downregulated
Ex	Opc	CALM3	EGFR	CALM3 - EGFR	Downregulated
Ex	Ex	CALM3	GRM5	CALM3 - GRM5	Downregulated
Ex	In	CALM3	GRM5	CALM3 - GRM5	Downregulated
Ex	Opc	CALM3	GRM5	CALM3 - GRM5	Downregulated
Ex	Ex	CALM3	GRM7	CALM3 - GRM7	Downregulated
Ex	In	CALM3	GRM7	CALM3 - GRM7	Downregulated
Ex	Opc	CALM3	GRM7	CALM3 - GRM7	Downregulated
Ex	Ast	CALM3	INSR	CALM3 - INSR	Downregulated
Ex	Ex	CALM3	INSR	CALM3 - INSR	Downregulated
Ex	In	CALM3	INSR	CALM3 - INSR	Downregulated
Ex	Oli	CALM3	INSR	CALM3 - INSR	Downregulated
Ex	Opc	CALM3	INSR	CALM3 - INSR	Downregulated
Ex	Ex	CALM3	KCNQ3	CALM3 - KCNQ3	Downregulated
Ex	In	CALM3	KCNQ3	CALM3 - KCNQ3	Downregulated
Ex	Mic	CALM3	KCNQ3	CALM3 - KCNQ3	Downregulated
Ex	Opc	CALM3	KCNQ3	CALM3 - KCNQ3	Downregulated
Ex	Ex	CALM3	KCNQ5	CALM3 - KCNQ5	Downregulated
Ex	In	CALM3	KCNQ5	CALM3 - KCNQ5	Downregulated
Ex	Ex	CALM3	PDE1A	CALM3 - PDE1A	Downregulated
Ex	Oli	CALM3	PDE1A	CALM3 - PDE1A	Downregulated
Ex	Ex	CALM3	PDE1C	CALM3 - PDE1C	Downregulated
Ex	Oli	CALM3	PDE1C	CALM3 - PDE1C	Downregulated
Ex	Opc	CALM3	PDE1C	CALM3 - PDE1C	Downregulated
Ex	Ex	CALM3	RYR2	CALM3 - RYR2	Downregulated
Ex	In	CALM3	RYR2	CALM3 - RYR2	Downregulated
Ast	Opc	COL5A3	SDC3	COL5A3 - SDC3	Downregulated
Ast	Ex	NRXN1	NLGN1	NRXN1 - NLGN1	Downregulated
Ast	In	NRXN1	NLGN1	NRXN1 - NLGN1	Downregulated
Ast	Oli	NRXN1	NLGN1	NRXN1 - NLGN1	Downregulated
Ast	Opc	NRXN1	NLGN1	NRXN1 - NLGN1	Downregulated
Ast	Opc	NRXN1	NLGN3	NRXN1 - NLGN3	Downregulated
Ex	Ex	RTN4	LINGO1	RTN4 - LINGO1	Downregulated
Ex	Opc	RTN4	LINGO1	RTN4 - LINGO1	Downregulated
Ex	Ex	RTN4	RTN4RL1	RTN4 - RTN4RL1	Downregulated
Oli	Ast	SEMA3B	NRP1_PLXNA2	SEMA3B - (NRP1+PLXNA2)	Downregulated
Opc	Oli	ST6GAL1	CD22	ST6GAL1 - CD22	Downregulated
Opc	Ast	ST6GAL1	EGFR	ST6GAL1 - EGFR	Downregulated
Opc	Opc	TIMP3	DDR1	TIMP3 - DDR1	Downregulated
