# Supplementary material for: Unraveling the intercellular communication disruption and key pathways in Alzheimer’s disease: an integrative study of single-nucleus transcriptomes and genetic association
Source: Alzheimers Res Ther. 2024 Jan 2;16:3. doi: 10.1186/s13195-023-01372-w (PMC10762817; doi:10.1186/s13195-023-01372-w)
Supplement: Supplementary file 5 — Additional file 5: Table S4. Alzheimer’s disease-associated Gene Ontology terms identified in the MAGMA gene-set analysis. [file 13195_2023_1372_MOESM5_ESM.xlsx]

## Sheet: Additonal file 5. Table S4_Term
Additonal files 5. Table S4. Alzheimer’s disease-associated Gene Ontology terms identified in the MAGMA gene-set analysis.
Full name	Number of genes	Number of SNPs	MAGMA p-values	MAGMA FDR	PRSet competitive p-values	Number of ligand-receptor interactions	Ligand-receptor interaction
GOBP_AMYLOID_PRECURSOR_PROTEIN_METABOLIC_PROCESS	72	986	3.2744e-05	0.00280727	0.00179982	1	APOE - SORL1
GOBP_AMYLOID_PRECURSOR_PROTEIN_CATABOLIC_PROCESS	55	750	5.413e-05	0.00280727	0.00119988	1	APOE - SORL1
GOBP_NEGATIVE_REGULATION_OF_AMYLOID_PRECURSOR_PROTEIN_CATABOLIC_PROCESS	21	353	6.1294e-05	0.00280727	0.00059994	1	APOE - SORL1
GOMF_AMIDE_BINDING	384	4902	4.2902e-05	0.00280727	0.00919908	2	APOE - SORL1;APOE - LRP1
GOMF_PEPTIDE_BINDING	303	3800	1.8446e-05	0.00280727	0.00549945	2	APOE - SORL1;APOE - LRP1
GOMF_AMYLOID_BETA_BINDING	89	1621	0.0001959	0.00747685	0.0386961	2	APOE - SORL1;APOE - LRP1
GOBP_REGULATION_OF_AMYLOID_PRECURSOR_PROTEIN_CATABOLIC_PROCESS	42	620	0.00027444	0.00897811	0.00119988	1	APOE - SORL1
GOMF_PROTEIN_LIPID_COMPLEX_BINDING	28	725	0.00036678	0.0104991	0.0251975	1	APOE - SORL1
GOMF_LIPOPROTEIN_PARTICLE_RECEPTOR_BINDING	29	355	0.00057945	0.0147438	0.0966903	1	APOE - LRP1
GOBP_AMYLOID_BETA_METABOLIC_PROCESS	53	748	0.00090571	0.0207408	0.00109989	1	APOE - SORL1
GOBP_REGULATION_OF_CALCIUM_ION_TRANSPORT	254	3674	0.0017598	0.0366358	0.437356	4	CALM1 - CACNA1C;CALM1 - RYR2;CALM3 - CACNA1C;CALM3 - RYR2
GOBP_CALCIUM_ION_TRANSPORT	441	7255	0.0022069	0.042115	0.481352	4	CALM1 - CACNA1C;CALM1 - RYR2;CALM3 - CACNA1C;CALM3 - RYR2
