# Supplementary material for: Unraveling the intercellular communication disruption and key pathways in Alzheimer’s disease: an integrative study of single-nucleus transcriptomes and genetic association
Source: Alzheimers Res Ther. 2024 Jan 2;16:3. doi: 10.1186/s13195-023-01372-w (PMC10762817; doi:10.1186/s13195-023-01372-w)
Supplement: Supplementary file 6 — Additional file 6: Table S5. Alzheimer’s disease-associated Gene Ontology terms identified in the PRSet analysis. [file 13195_2023_1372_MOESM6_ESM.xlsx]

## Sheet: Additonal file 6. Table S5_Term
Additonal files 6. Table S5. Alzheimer’s disease-associated Gene Ontology terms identified in the PRSet analysis.
Full name	PRSet R2	Number of genes	Number of SNPs	PRSet p-values	PRSet competitive p-values	Number of syregulated ligand-receptor pairs containted	Ligand-receptor pair
GOCC_ENDOCYTIC_VESICLE	0.0309368	340	4216	1.45347e-07	0.00039996	2	APOE - LRP1;HSP90AA1 - EGFR
GOCC_ENDOCYTIC_VESICLE_MEMBRANE	0.0250388	190	2420	2.12897e-06	0.00049995	1	APOE - LRP1
GOBP_NEGATIVE_REGULATION_OF_AMYLOID_PRECURSOR_PROTEIN_CATABOLIC_PROCESS	0.0170998	21	353	8.04727e-05	0.00059994	1	APOE - SORL1
GOBP_AMYLOID_BETA_METABOLIC_PROCESS	0.0175889	53	748	6.66377e-05	0.00109989	1	APOE - SORL1
GOBP_AMYLOID_PRECURSOR_PROTEIN_CATABOLIC_PROCESS	0.0169672	55	750	8.80749e-05	0.00119988	1	APOE - SORL1
GOBP_REGULATION_OF_AMYLOID_PRECURSOR_PROTEIN_CATABOLIC_PROCESS	0.0179614	42	620	5.52367e-05	0.00119988	1	APOE - SORL1
GOBP_REGULATION_OF_PEPTIDYL_SERINE_PHOSPHORYLATION	0.0218795	139	1796	9.56442e-06	0.00129987	1	HSP90AA1 - EGFR
GOBP_AMYLOID_PRECURSOR_PROTEIN_METABOLIC_PROCESS	0.01802	72	986	5.36024e-05	0.00179982	1	APOE - SORL1
GOBP_CHOLESTEROL_EFFLUX	0.0150296	55	631	0.00022836	0.0029997	1	APOE - LRP1
GOBP_POSITIVE_REGULATION_OF_PEPTIDYL_SERINE_PHOSPHORYLATION	0.0170402	108	1354	9.04083e-05	0.00309969	1	HSP90AA1 - EGFR
GOBP_SECOND_MESSENGER_MEDIATED_SIGNALING	0.0254471	288	5257	1.89619e-06	0.00479952	7	CALM1 - CACNA1C;CALM1 - RYR2;CALM3 - CACNA1C;CALM3 - RYR2;CALM1 - GRM5;CALM3 - EGFR;CALM3 - GRM5
GOBP_NEGATIVE_REGULATION_OF_TRANSPORT	0.0267274	425	5535	1.02797e-06	0.00479952	2	CALM1 - GRM7;CALM3 - GRM7
GOBP_REGULATION_OF_ENDOCYTOSIS	0.0215531	211	3523	1.09717e-05	0.0049995	2	APOE - LRP1;CALM3 - INSR
GOBP_REGULATION_OF_CHOLESTEROL_EFFLUX	0.0117542	37	485	0.00109474	0.00519948	1	APOE - LRP1
GOMF_PEPTIDE_BINDING	0.0219511	303	3800	9.1345e-06	0.00549945	2	APOE - SORL1;APOE - LRP1
GOBP_POSITIVE_REGULATION_OF_CHOLESTEROL_EFFLUX	0.0106968	26	381	0.00181812	0.00669933	1	APOE - LRP1
GOBP_POSITIVE_REGULATION_OF_LIPID_LOCALIZATION	0.0143006	108	1428	0.000324806	0.00789921	1	APOE - LRP1
GOBP_REGULATION_OF_STEROL_TRANSPORT	0.0117342	62	755	0.00111462	0.00839916	1	APOE - LRP1
GOMF_AMIDE_BINDING	0.0221277	384	4902	8.46048e-06	0.00919908	2	APOE - SORL1;APOE - LRP1
GOBP_REGULATION_OF_TRIGLYCERIDE_METABOLIC_PROCESS	0.00926848	39	378	0.0036909	0.0115988	1	APOE - SORL1
GOBP_REGULATION_OF_LIPID_LOCALIZATION	0.0146462	161	1931	0.000285724	0.0117988	1	APOE - LRP1
GOMF_PROTEOGLYCAN_BINDING	0.0106191	36	691	0.00186694	0.0122988	1	APOE - LRP1
GOCC_VESICLE_LUMEN	0.0171925	326	3068	8.7548e-05	0.0127987	1	HSP90AA1 - EGFR
GOBP_POSITIVE_REGULATION_OF_STEROL_TRANSPORT	0.0095958	37	537	0.0031501	0.0132987	1	APOE - LRP1
GOBP_POSITIVE_REGULATION_OF_ENDOCYTOSIS	0.0134569	97	1747	0.000486646	0.0139986	1	APOE - LRP1
GOBP_PROTEIN_KINASE_B_SIGNALING	0.0148482	187	2567	0.000250983	0.0151985	1	HSP90AA1 - EGFR
GOBP_DENDRITE_DEVELOPMENT	0.0212597	232	5644	1.24164e-05	0.0166983	1	APOE - LRP4
GOBP_ERK1_AND_ERK2_CASCADE	0.0179126	328	4222	6.24525e-05	0.0215978	1	TIMP3 - DDR1
GOBP_CELL_GROWTH	0.0230112	487	7485	5.69935e-06	0.0232977	1	HSP90AA1 - EGFR
GOBP_POSTSYNAPTIC_MEMBRANE_ORGANIZATION	0.00859466	36	691	0.00517701	0.0247975	3	APOE - LRP4;NRXN1 - NLGN1;NRXN1 - NLGN3
GOMF_PROTEIN_LIPID_COMPLEX_BINDING	0.00890046	28	725	0.00447707	0.0251975	1	APOE - SORL1
GOBP_ESTABLISHMENT_OF_PROTEIN_LOCALIZATION_TO_ORGANELLE	0.0179385	440	4630	5.75144e-05	0.0254975	1	CALM3 - RYR2
GOBP_POSITIVE_REGULATION_OF_LIPID_TRANSPORT	0.00980972	86	1117	0.00284945	0.0261974	1	APOE - LRP1
GOMF_SULFUR_COMPOUND_BINDING	0.016202	268	4035	0.000135003	0.0310969	1	APOE - LRP1
GOBP_NEGATIVE_REGULATION_OF_AMIDE_METABOLIC_PROCESS	0.0111617	201	2162	0.00148734	0.0350965	1	APOE - SORL1
GOBP_ARTERY_MORPHOGENESIS	0.00813789	71	884	0.0065513	0.0365963	1	APOE - LRP1
GOMF_AMYLOID_BETA_BINDING	0.0099488	89	1621	0.00266991	0.0386961	2	APOE - SORL1;APOE - LRP1
GOBP_RECEPTOR_CLUSTERING	0.00822433	51	1032	0.00630507	0.040096	2	APOE - LRP4;NRXN1 - NLGN1
GOBP_PROTEIN_INSERTION_INTO_MEMBRANE	0.00613484	67	382	0.0182025	0.040396	1	HSP90AA1 - EGFR
GOBP_MAINTENANCE_OF_LOCATION	0.0167731	336	4965	0.000104446	0.0423958	5	APOE - SORL1;CALM1 - CACNA1C;CALM1 - RYR2;CALM3 - CACNA1C;CALM3 - RYR2
GOBP_REGULATION_OF_PROTEIN_CONTAINING_COMPLEX_ASSEMBLY	0.016941	402	5112	9.6606e-05	0.0431957	1	APOE - SORL1
GOBP_REGULATION_OF_BINDING	0.015364	364	4334	0.000196705	0.0441956	2	APOE - SORL1;APOE - LRP1
GOBP_REGULATION_OF_PROTEIN_BINDING	0.0115517	199	2536	0.00121194	0.0444956	2	APOE - SORL1;APOE - LRP1
GOBP_RESPONSE_TO_DIETARY_EXCESS	0.00589706	34	431	0.0204928	0.0475952	1	APOE - SORL1
