# Supplementary material for: Unraveling the intercellular communication disruption and key pathways in Alzheimer’s disease: an integrative study of single-nucleus transcriptomes and genetic association
Source: Alzheimers Res Ther. 2024 Jan 2;16:3. doi: 10.1186/s13195-023-01372-w (PMC10762817; doi:10.1186/s13195-023-01372-w)
Supplement: Supplementary file 7 — Additional file 7: Table S6. Ligand-receptor pairs prioritized by MAGMA and PRSet pathway analyses and related Gene Ontology terms. [file 13195_2023_1372_MOESM7_ESM.xlsx]

## Sheet: Additonal file 7. Table S6_LR_M
Additional file 7: Table S6. Ligand-receptor pairs prioritized by MAGMA and PRSet pathway analyses and related Gene Ontology terms.
Interaction name	Ligand	Receptor	Number of significant GO terms identified in MAGMA	Significant GO terms in MAGMA	Number of significant GO terms identified in PRSet	Significant GO terms in PRSet	Number of significant GO terms identified in both pathway analyses	Significant GO terms idenfied in both pathway analyses
APOE - SORL1	APOE	SORL1	9	GOBP_AMYLOID_PRECURSOR_PROTEIN_METABOLIC_PROCESS;GOBP_AMYLOID_PRECURSOR_PROTEIN_CATABOLIC_PROCESS;GOBP_NEGATIVE_REGULATION_OF_AMYLOID_PRECURSOR_PROTEIN_CATABOLIC_PROCESS;GOMF_AMIDE_BINDING;GOMF_PEPTIDE_BINDING;GOMF_AMYLOID_BETA_BINDING;GOBP_REGULATION_OF_AMYLOID_PRECURSOR_PROTEIN_CATABOLIC_PROCESS;GOMF_PROTEIN_LIPID_COMPLEX_BINDING;GOBP_AMYLOID_BETA_METABOLIC_PROCESS	16	GOBP_NEGATIVE_REGULATION_OF_AMYLOID_PRECURSOR_PROTEIN_CATABOLIC_PROCESS;GOBP_AMYLOID_BETA_METABOLIC_PROCESS;GOBP_AMYLOID_PRECURSOR_PROTEIN_CATABOLIC_PROCESS;GOBP_REGULATION_OF_AMYLOID_PRECURSOR_PROTEIN_CATABOLIC_PROCESS;GOBP_AMYLOID_PRECURSOR_PROTEIN_METABOLIC_PROCESS;GOMF_PEPTIDE_BINDING;GOMF_AMIDE_BINDING;GOBP_REGULATION_OF_TRIGLYCERIDE_METABOLIC_PROCESS;GOMF_PROTEIN_LIPID_COMPLEX_BINDING;GOBP_…	9	GOBP_AMYLOID_PRECURSOR_PROTEIN_METABOLIC_PROCESS;GOBP_AMYLOID_PRECURSOR_PROTEIN_CATABOLIC_PROCESS;GOBP_NEGATIVE_REGULATION_OF_AMYLOID_PRECURSOR_PROTEIN_CATABOLIC_PROCESS;GOMF_AMIDE_BINDING;GOMF_PEPTIDE_BINDING;GOMF_AMYLOID_BETA_BINDING;GOBP_REGULATION_OF_AMYLOID_PRECURSOR_PROTEIN_CATABOLIC_PROCESS;GOMF_PROTEIN_LIPID_COMPLEX_BINDING;GOBP_AMYLOID_BETA_METABOLIC_PROCESS
APOE - LRP1	APOE	LRP1	4	GOMF_AMIDE_BINDING;GOMF_PEPTIDE_BINDING;GOMF_AMYLOID_BETA_BINDING;GOMF_LIPOPROTEIN_PARTICLE_RECEPTOR_BINDING	20	GOCC_ENDOCYTIC_VESICLE;GOCC_ENDOCYTIC_VESICLE_MEMBRANE;GOBP_CHOLESTEROL_EFFLUX;GOBP_REGULATION_OF_ENDOCYTOSIS;GOBP_REGULATION_OF_CHOLESTEROL_EFFLUX;GOMF_PEPTIDE_BINDING;GOBP_POSITIVE_REGULATION_OF_CHOLESTEROL_EFFLUX;GOBP_POSITIVE_REGULATION_OF_LIPID_LOCALIZATION;GOBP_REGULATION_OF_STEROL_TRANSPORT;GOMF_AMIDE_BINDING;GOBP_REGULATION_OF_LIPID_LOCALIZATION;GOMF_PROTEOGLYCAN_BINDING;GOBP_POSITIVE_REG…	3	GOMF_AMIDE_BINDING;GOMF_PEPTIDE_BINDING;GOMF_AMYLOID_BETA_BINDING
CALM1 - CACNA1C	CALM1	CACNA1C	2	GOBP_REGULATION_OF_CALCIUM_ION_TRANSPORT;GOBP_CALCIUM_ION_TRANSPORT	2	GOBP_SECOND_MESSENGER_MEDIATED_SIGNALING;GOBP_MAINTENANCE_OF_LOCATION	0
CALM1 - RYR2	CALM1	RYR2	2	GOBP_REGULATION_OF_CALCIUM_ION_TRANSPORT;GOBP_CALCIUM_ION_TRANSPORT	2	GOBP_SECOND_MESSENGER_MEDIATED_SIGNALING;GOBP_MAINTENANCE_OF_LOCATION	0
CALM3 - CACNA1C	CALM3	CACNA1C	2	GOBP_REGULATION_OF_CALCIUM_ION_TRANSPORT;GOBP_CALCIUM_ION_TRANSPORT	2	GOBP_SECOND_MESSENGER_MEDIATED_SIGNALING;GOBP_MAINTENANCE_OF_LOCATION	0
CALM3 - RYR2	CALM3	RYR2	2	GOBP_REGULATION_OF_CALCIUM_ION_TRANSPORT;GOBP_CALCIUM_ION_TRANSPORT	3	GOBP_SECOND_MESSENGER_MEDIATED_SIGNALING;GOBP_ESTABLISHMENT_OF_PROTEIN_LOCALIZATION_TO_ORGANELLE;GOBP_MAINTENANCE_OF_LOCATION	0
HSP90AA1 - EGFR	HSP90AA1	EGFR	0		7	GOCC_ENDOCYTIC_VESICLE;GOBP_REGULATION_OF_PEPTIDYL_SERINE_PHOSPHORYLATION;GOBP_POSITIVE_REGULATION_OF_PEPTIDYL_SERINE_PHOSPHORYLATION;GOCC_VESICLE_LUMEN;GOBP_PROTEIN_KINASE_B_SIGNALING;GOBP_CELL_GROWTH;GOBP_PROTEIN_INSERTION_INTO_MEMBRANE	0
APOE - LRP4	APOE	LRP4	0		3	GOBP_DENDRITE_DEVELOPMENT;GOBP_POSTSYNAPTIC_MEMBRANE_ORGANIZATION;GOBP_RECEPTOR_CLUSTERING	0
CALM1 - GRM5	CALM1	GRM5	0		1	GOBP_SECOND_MESSENGER_MEDIATED_SIGNALING	0
CALM1 - GRM7	CALM1	GRM7	0		1	GOBP_NEGATIVE_REGULATION_OF_TRANSPORT	0
CALM3 - EGFR	CALM3	EGFR	0		1	GOBP_SECOND_MESSENGER_MEDIATED_SIGNALING	0
CALM3 - GRM5	CALM3	GRM5	0		1	GOBP_SECOND_MESSENGER_MEDIATED_SIGNALING	0
CALM3 - GRM7	CALM3	GRM7	0		1	GOBP_NEGATIVE_REGULATION_OF_TRANSPORT	0
CALM3 - INSR	CALM3	INSR	0		1	GOBP_REGULATION_OF_ENDOCYTOSIS	0
NRXN1 - NLGN1	NRXN1	NLGN1	0		2	GOBP_POSTSYNAPTIC_MEMBRANE_ORGANIZATION;GOBP_RECEPTOR_CLUSTERING	0
NRXN1 - NLGN3	NRXN1	NLGN3	0		1	GOBP_POSTSYNAPTIC_MEMBRANE_ORGANIZATION	0
TIMP3 - DDR1	TIMP3	DDR1	0		1	GOBP_ERK1_AND_ERK2_CASCADE	0
